# Supplementary material for: Co-exposure risks of pesticides residues and bacterial contamination in fresh fruits and vegetables under smallholder horticultural production systems in Tanzania
Source: PLoS One. 2020 Jul 15;15(7):e0235345. doi: 10.1371/journal.pone.0235345 (PMC7363064; doi:10.1371/journal.pone.0235345)
Supplement: S1 Dataset — (DOC) [file pone.0235345.s002.xls]

## Sheet: Microbial_Pesticides dataset
Tomato	Farm	Contaminated	Pesticides residues detected	Yes	Two	Two	Pathogenic	E.coli	Pseudomonas aeruginosa				Yes	Yes	14	No	Yes	Yes	No	No
Cabbage	Farm	Contaminated	Pesticides residues detected	Yes	Two	Three	Pathogenic	Pseudomonas aeruginosa	Klebsiella oxytoca				No	Yes	3	No	Yes		No	No
Water	Farm	Contaminated	Pesticides residues detected	Yes	Two	Four	Pathogenic	Enterobacter	Pseudomonas aeruginosa				Yes	Yes	7	No	Yes	Yes	No	No
Mnafu	Farm	Contaminated	Pesticides residues detected	Yes	Two	Five	Pathogenic	E.coli	Citrobacter				No	Yes	7	No	Yes	Yes	No	No
Mnafu	Farm	Contaminated	Pesticides residues detected	Yes	Two	Five	Pathogenic	E.coli	Citrobacter			One pesticide residue measured	No	Yes	7	No	Yes	Yes	No	No
Mnafu	Farm	Contaminated	Pesticides residues detected	Yes	Two	Five	Pathogenic	E.coli	Citrobacter				No	Yes	7	No	No	No	No	No
Mnafu	Farm	Contaminated	Pesticides residues detected	Yes	Two		Pathogenic	Pseudomonas aeruginosa	E.coli				No	Yes	7	No	No	No	No	No
Onion	Farm	Contaminated	Pesticides residues detected	Yes	One	Four	Pathogenic	E.coli					No	Yes	7	No	No	No	No	No
Onion	Farm	Contaminated	Pesticides residues detected	Yes	One	Four	Pathogenic	Enterobacter					No	Yes	7	No	Yes	Yes	No	No
Onion	Farm	Contaminated	Pesticides residues detected	Yes	One	Four	Pathogenic	Enterobacter					No	Yes	7	No	No	No	No	No
Sukuma	Farm	Contaminated	Pesticides residues detected	Yes	One	Four	Pathogenic	Enterobacter					No	Yes	3	No	Yes	Yes	No	No
Sukuma	Farm	Contaminated	Pesticides residues detected	Yes	One	Four	Pathogenic	E.coli					No	Yes	3	No	No	No	No	No
Sukuma	Farm	Contaminated	Pesticides residues detected	Yes	One		Pathogenic	Enterobacter					No	Yes	7	Sometimes	Yes		No	No
Water	Farm	Contaminated	Pesticides residues detected	Yes	One	Four	Pathogenic	Enterobacter					No	Yes	4	No	Yes	Yes	No	No
Water	Farm	Contaminated	Pesticides residues detected	Yes	One	Four	Pathogenic	Enterobacter					No	Yes	4	No	No	No	No	No
Water	Farm	Contaminated	Pesticides residues detected	Yes	One	Four	Pathogenic	Enterobacter					No	Yes	4	No	No	No	No	No
Ethiopian musatard	Farm	Contaminated	Pesticides residues detected	Yes	One		Pathogenic	E.coli					No	Yes	7	No	No	No	No	No
Ethiopian musatard	Farm	Contaminated	Pesticides residues detected	Yes	One	Four	Pathogenic	E.coli					No	Yes	6	No	No		No	No
Sweet paper	Farm	Contaminated	Pesticides residues detected	Yes	One	Three	Pathogenic	Pseudomonas aeruginosa					No	Yes	6	No	Yes	Yes	Yes	No
Onion	Farm	No contamination	Pesticides residues detected	Yes		Four							No	Yes	7	Sometimes	Yes	Yes	No	No
Spinach	Farm	No contamination	Pesticides residues detected	Yes		Five							No	Yes	7	No	Yes	Yes	Yes	Yes
Chinese cabbage	Farm	No contamination	Pesticides residues detected	Yes		Four							No	Yes	7	No	No	No	No	No
Chinese cabbage	Farm	No contamination	Pesticides residues detected	Yes		Four						Two pesticides residues measured	No	Yes	7	No	No	No	No	No
Chinese cabbage	Farm	No contamination	Pesticides residues detected	Yes		Four						Two pesticides residues measured	Yes	Yes	7	No	Yes	No	No	No
Water	Farm	No contamination	No pesticides residues detected	Yes		Four						Two pesticides residues measured	No	Yes	7	No	No	Yes	No	No
Water	Farm	No contamination	Pesticides residues detected	Yes		Four						Two pesticides residues measured	No	Yes	7	No	Yes		No	No
Ethiopian musatard	Farm	No contamination	Pesticides residues detected	Yes		Four							No	Yes	6	No	No	Yes	No	No
Sweet paper	Farm	No contamination	Pesticides residues detected	Yes		Three						One pesticide residue measured	No	Yes	6	No	Yes	Yes	No	No
Mnafu	Farm	No contamination	Pesticides residues detected	Yes		Two							No	Yes	6	No	Yes	No	No	No
Okra	Farm	No contamination	Pesticides residues detected	Yes		Three						Two pesticides residues measured	No	No		No	Yes	No	No	No
Tomato	Farm	Contaminated	Pesticides residues detected	Yes	Two	Three	Non pathogenic					One pesticide residue measured	No	Yes	7	No	Yes	No	No
Cabbage	Farm	Contaminated	Pesticides residues detected	Yes	Two	Four	Non pathogenic						No	Yes	3	No	No	No	No	No
Spinach	Farm	Contaminated	Pesticides residues detected	Yes	Two	Three	Non pathogenic					Two pesticides residues measured	No	Yes	7	No	Yes	No	No	No
Spinach	Farm	Contaminated	Pesticides residues detected	Yes	Two	Four	Non pathogenic					One pesticide residue measured	No	Yes	7	No	No	No	No	No
Ethiopian musatard	Farm	Contaminated	Pesticides residues detected	Yes	One		Pathogenic	E.coli					No	Yes	7	No	Yes	Yes	No	No
Mnafu	Farm	Contaminated	Pesticides residues detected	Yes	Two		Pathogenic	Pseudomonas aeruginosa	E.coli				No	Yes	7	No	Yes	Yes	No	No
Tomato	Farm	Contaminated	Pesticides residues detected	Yes	One		Pathogenic	Pseudomonas aeruginosa					No	No	14	No	Yes	No	No
Cucumber	Market	Contaminated	Pesticides residues detected	Yes	Three		Pathogenic	Enterobacter	Citrobacter	Klebsiella oxytoca		One pesticide residue measured					Yes	Yes	No	No
Cucumber	Market	Contaminated	Pesticides residues detected	Yes	Three		Pathogenic	Enterobacter	Citrobacter	Klebsiella oxytoca		One pesticide residue measured					Yes	No	No	No
Cucumber	Market	Contaminated	Pesticides residues detected	Yes	Three		Pathogenic	Enterobacter	Citrobacter	Klebsiella oxytoca		Two pesticides residues measured					Yes	No
Spinach	Market	Contaminated	Pesticides residues detected	Yes	Three		Pathogenic	Enterobacter	Pseudomonas aeruginosa								Yes		No	No
Spinach	Market	Contaminated	Pesticides residues detected	Yes	Three		Pathogenic	Enterobacter	Pseudomonas aeruginosa			Three pesticides residues measures					Yes	Yes		No
Chinese cabbage	Market	Contaminated	Pesticides residues detected	Yes	Three		Pathogenic	Salmonella	E.coli	Enterobacter							Yes	No	No	No
Chinese cabbage	Market	Contaminated	Pesticides residues detected	Yes	Three		Pathogenic	Salmonella	E.coli	Enterobacter		Three pesticides residues measures					Yes	No	No	No
Chinese cabbage	Market	Contaminated	Pesticides residues detected	Yes	Three		Pathogenic	Salmonella	E.coli	Enterobacter		One pesticide residue measured					Yes	No	No	No
Chinese cabbage	Market	Contaminated	Pesticides residues detected	Yes	Three		Pathogenic	Salmonella	E.coli	Enterobacter		One pesticide residue measured					Yes	No	No	No
Chinese cabbage	Market	Contaminated	Pesticides residues detected	Yes	Three		Pathogenic	Salmonella	E.coli	Enterobacter							Yes	No	No	No
Water	Market	Contaminated	Pesticides residues detected	Yes	Three		Pathogenic	Salmonella	E.coli	Enterobacter		Two pesticides residues measured					Yes		No	No
Amaranths	Market	Contaminated	Pesticides residues detected	Yes	Three		Pathogenic	Enterobacter	Pseudomonas aeruginosa								Yes	Yes
African eggplant	Market	Contaminated	Pesticides residues detected	Yes	Three		Pathogenic	Enterobacter	Citrobacter	Enterobacter		One pesticide residue measured					Yes	Yes	No	No
Tomato	Market	Contaminated	Pesticides residues detected	Yes	One		Pathogenic	Citrobacter				One pesticide residue measured					Yes	Yes	No	No
Onion	Market	Contaminated	Pesticides residues detected	Yes	One		Pathogenic	Enterobacter				Four pesticides residues measured					Yes	No	No	No
Onion	Market	Contaminated	Pesticides residues detected	Yes	One		Pathogenic	Enterobacter									Yes	No	No	No
Onion	Market	Contaminated	Pesticides residues detected	Yes	One		Pathogenic	Klebsiella oxytoca				One pesticide residue measured					Yes	Yes	No	No
Sukuma	Market	Contaminated	Pesticides residues detected	Yes	One		Pathogenic	E.coli									Yes	Yes	No	No
Sukuma	Market	Contaminated	Pesticides residues detected	Yes	One		Pathogenic	E.coli				Two pesticides residues measured					Yes	Yes	Yes
Sukuma	Market	Contaminated	Pesticides residues detected	Yes	One		Pathogenic	Enterobacter				One pesticide residue measured					Yes	No	No	No
Carrots	Market	Contaminated	Pesticides residues detected	Yes	One		Pathogenic	Enterobacter									Yes	No	No	No
Spinach	Market	Contaminated	Pesticides residues detected	Yes	One		Pathogenic	Pseudomonas aeruginosa									Yes	No	No	No
Spinach	Market	Contaminated	Pesticides residues detected	Yes	One		Pathogenic	Pseudomonas aeruginosa									Yes	No	No	No
Chinese cabbage	Market	Contaminated	Pesticides residues detected	Yes	One		Pathogenic	Enterobacter				Two pesticides residues measured					Yes	Yes	No
Water	Market	Contaminated	Pesticides residues detected	Yes	One		Pathogenic	E.coli				One pesticide residue measured					Yes	Yes	Yes	No
Water	Market	Contaminated	Pesticides residues detected	Yes	One		Pathogenic	Citrobacter									Yes	Yes	No	No
Ethiopian musatard	Market	Contaminated	Pesticides residues detected	Yes	One		Pathogenic	E.coli
Chinese cabbage	Market	Contaminated	Pesticides residues detected	Yes	Four		Pathogenic	E.coli	Enterobacter	Klebsiella oxytoca	Citrobacter						Yes	Yes	Yes	No
Chinese cabbage	Market	Contaminated	Pesticides residues detected	Yes	Four		Pathogenic	E.coli	Enterobacter	Klebsiella oxytoca	Citrobacter						Yes	Yes	Yes	No
Chinese cabbage	Market	Contaminated	Pesticides residues detected	Yes	Four		Pathogenic	E.coli	Enterobacter	Klebsiella oxytoca	Citrobacter						Yes	No	No	No
Water	Market	Contaminated	Pesticides residues detected	Yes	Four		Pathogenic	E.coli	Enterobacter	Klebsiella oxytoca	Citrobacter						Yes	No	No	No
African eggplant	Market	Contaminated	Pesticides residues detected	Yes	Three		Pathogenic	Enterobacter	Citrobacter	Enterobacter		Two pesticides residues measured					Yes		No	No
African eggplant	Market	Contaminated	Pesticides residues detected	Yes	Three		Pathogenic	Klebsiella oxytoca	Citrobacter	Enterobacter							Yes		No	No
African eggplant	Market	Contaminated	Pesticides residues detected	Yes	Three		Pathogenic	Enterobacter	Citrobacter	Enterobacter							Yes	No	No	No
Water melons	Market	Contaminated	Pesticides residues detected	Yes	Three		Pathogenic	Enterobacter	Citrobacter	Klebsiella oxytoca							Yes	No	No	No
Onion	Market	Contaminated	Pesticides residues detected	Yes	Two		Pathogenic	Salmonella	Citrobacter								Yes	No
Onion	Market	Contaminated	Pesticides residues detected	Yes	Two		Pathogenic	Salmonella	Citrobacter								Yes	Yes	No	No
Onion	Market	Contaminated	Pesticides residues detected	Yes	Two		Pathogenic	Salmonella	Citrobacter								Yes	Yes	No	No
Cabbage	Market	Contaminated	Pesticides residues detected	Yes	Two		Non pathogenic										Yes	Yes	No	No
Spinach	Market	Contaminated	Pesticides residues detected	Yes	Two		Non pathogenic										Yes	Yes	No	No
Banana	Market	Contaminated	Pesticides residues detected	Yes	Two		Non pathogenic										Yes	Yes	No	No
Mnafu	Market	Contaminated	Pesticides residues detected	Yes	Two		Pathogenic	E.coli	Citrobacter								Yes	Yes	No	No
Mnafu	Market	Contaminated	Pesticides residues detected	Yes	Two		Pathogenic	E.coli	Citrobacter								Yes	Yes	No	No
Mnafu	Market	Contaminated	Pesticides residues detected	Yes	Two		Pathogenic	Enterobacter	Citrobacter			One pesticide residue measured					Yes	Yes	No	No
Mnafu	Market	Contaminated	Pesticides residues detected	Yes	Two		Pathogenic	Pseudomonas aeruginosa	E.coli								Yes	No
Mnafu	Market	Contaminated	Pesticides residues detected	Yes	Two		Pathogenic	Pseudomonas aeruginosa	E.coli			One pesticide residue measured					Yes	No
Mnafu	Market	Contaminated	Pesticides residues detected	Yes	Two		Pathogenic	Pseudomonas aeruginosa	E.coli								No	No	No	No
African eggplant	Market	Contaminated	Pesticides residues detected	Yes	Two		Pathogenic	Enterobacter	Pseudomonas aeruginosa								Yes	Yes	No	No
African eggplant	Market	Contaminated	Pesticides residues detected	Yes	Two		Pathogenic	Enterobacter	Pseudomonas aeruginosa			One pesticide residue measured					Yes	Yes	No	No
Tomato	Market	Contaminated	Pesticides residues detected	Yes	One		Pathogenic	Citrobacter									Yes	Yes	No	No
Onion	Market	Contaminated	Pesticides residues detected	Yes	One		Pathogenic	Enterobacter									Yes	Yes	No	No
Sukuma	Market	Contaminated	Pesticides residues detected	Yes	One		Pathogenic	Enterobacter									Yes	Yes	No	No
Sukuma	Market	Contaminated	Pesticides residues detected	Yes	One		Pathogenic	Enterobacter									Yes	Yes	Yes	No
Sukuma	Market	Contaminated	Pesticides residues detected	Yes	One		Pathogenic	Enterobacter									Yes	Yes	Yes	Yes
Sukuma	Market	Contaminated	Pesticides residues detected	Yes	One		Pathogenic	Enterobacter									Yes	No	No	No
Sukuma	Market	Contaminated	Pesticides residues detected	Yes	One		Pathogenic	Enterobacter									Yes	Yes	No	No
Sukuma	Market	Contaminated	Pesticides residues detected	Yes	One		Pathogenic	E.coli									Yes	Yes	No	No
Sukuma	Market	Contaminated	Pesticides residues detected	Yes	One		Pathogenic	Enterobacter									Yes	Yes	No	No
Sukuma	Market	Contaminated	Pesticides residues detected	Yes	One		Pathogenic	Enterobacter									Yes	No	No	No
Sukuma	Market	Contaminated	Pesticides residues detected	Yes	One		Pathogenic	Enterobacter				One pesticide residue measured					Yes	No	No	No
Water	Market	Contaminated	Pesticides residues detected	Yes	One		Pathogenic	Enterobacter									Yes	Yes	No	No
Water	Market	Contaminated	Pesticides residues detected	Yes	One		Pathogenic	Enterobacter									Yes	Yes	Yes	No
Water	Market	Contaminated	Pesticides residues detected	Yes	One		Pathogenic	Citrobacter									Yes	Yes	Yes	Yes
Ethiopian musatard	Market	Contaminated	Pesticides residues detected	Yes	One		Pathogenic	E.coli									Yes	No	No	No
Ethiopian musatard	Market	Contaminated	Pesticides residues detected	Yes	One		Pathogenic	E.coli									Yes	No	No	No
Ethiopian musatard	Market	Contaminated	Pesticides residues detected	Yes	One		Pathogenic	E.coli									Yes	Yes
Ethiopian musatard	Market	Contaminated	Pesticides residues detected	Yes	One		Pathogenic	E.coli
Ethiopian musatard	Market	Contaminated	Pesticides residues detected	Yes	One		Pathogenic	Pseudomonas aeruginosa
Ethiopian musatard	Market	Contaminated	Pesticides residues detected	Yes	One		Pathogenic	Pseudomonas aeruginosa
Ethiopian musatard	Market	Contaminated	Pesticides residues detected	Yes	One		Pathogenic	Enterobacter
Amaranths	Market	Contaminated	Pesticides residues detected	Yes	One		Pathogenic	Salmonella
Avocado	Market	Contaminated	Pesticides residues detected	Yes	One		Pathogenic	Pseudomonas aeruginosa
Banana	Market	Contaminated	Pesticides residues detected	Yes	One		Pathogenic	Klebsiella oxytoca
Banana	Market	Contaminated	Pesticides residues detected	Yes	One		Pathogenic	Klebsiella oxytoca
Sweet paper	Market	Contaminated	Pesticides residues detected	Yes	One		Pathogenic	Pseudomonas aeruginosa
Water melons	Market	Contaminated	Pesticides residues detected	Yes	One		Pathogenic	Enterobacter
Water melons	Market	Contaminated	Pesticides residues detected	Yes	One		Pathogenic	Enterobacter				One pesticide residue measured
Water melons	Market	Contaminated	Pesticides residues detected	Yes	One		Pathogenic	Enterobacter
Tomato	Market	Contaminated	Pesticides residues detected	Yes								Three pesticides residues measures
Carrots	Farm	Contaminated	No pesticides residues detected	No	One	Two	Pathogenic	Enterobacter					No	Yes	7	Sometimes	No	No	No	No
Spinach	Farm	Contaminated	No pesticides residues detected	No	One	Five	Pathogenic	Pseudomonas aeruginosa					No	Yes	7	No	No	No	No	No
Water	Farm	No contamination	No pesticides residues detected	No		Four							No	Yes	4	No	Yes		No	No
Water	Farm	No contamination	No pesticides residues detected	No								One pesticide residue measured	No	Yes	7	No	Yes	Yes	No	No
Water	Farm	No contamination	No pesticides residues detected	No		Four						Four pesticides residues measured	No	Yes	7	No	Yes	No	No	No
Tomato	Farm	No contamination	Pesticides residues detected	No									No	No	7	Sometimes	No	No	No	No
African eggplant	Farm	No contamination	Pesticides residues detected	No		Two							No	No		No	No	No	No	No
Onion	Farm	No contamination	Pesticides residues detected	No									No	Yes	7	Sometimes	Yes	Yes	No	Yes
Amaranths	Farm	No contamination	Pesticides residues detected	No		Four							No	Yes	6	No	No	Yes	Yes	Yes
Sweet paper	Farm	No contamination	Pesticides residues detected	No		Three							No	Yes	6	No	No	No	No	No
Mnafu	Farm	No contamination	Pesticides residues detected	No									No	Yes	14	No	Yes	Yes	No	No
Mnafu	Farm	No contamination	Pesticides residues detected	No									No	Yes	14	No	Yes	Yes	No	No
Water melons	Farm	No contamination	Pesticides residues detected	No		Three							No	No		No	Yes	Yes	No	No
Water melons	Farm	No contamination	Pesticides residues detected	No		Three						One pesticide residue measured	No	No		No	No	Yes	No	No
Carrots	Farm	No contamination	Pesticides residues detected	No		Two						One pesticide residue measured	No	Yes	7	Sometimes	No	No	No	No
Carrots	Farm	No contamination	Pesticides residues detected	No		Two						One pesticide residue measured	No	Yes	7	Sometimes	Yes	Yes	No	No
Cucumber	Farm	No contamination	Pesticides residues detected	No		Five						Two pesticides residues measured	No	Yes	7	No	Yes	Yes	No	No
Ethiopian musatard	Farm	No contamination	Pesticides residues detected	No		Four							No	Yes	6	No	No	Yes	No	No
Sweet paper	Farm	No contamination	Pesticides residues detected	No		Three							No	Yes	6	No	No	No	No	No
Sweet paper	Farm	No contamination	Pesticides residues detected	No								Five pesticides residues measured	Yes	Yes	7	No	Yes	Yes	No	No
African eggplant	Farm	No contamination	Pesticides residues detected	No		Three						One pesticide residue measured	No	Yes	6	No	Yes	Yes	No	No
Tomato	Farm	No contamination	Pesticides residues detected	No								One pesticide residue measured	No	No	7	Sometimes	No	No	No	No
Cucumber	Farm	No contamination	Pesticides residues detected	No		Five						One pesticide residue measured	No	Yes	7	No	Yes	Yes	No	No
Sweet paper	Farm	No contamination	Pesticides residues detected	No		Four						One pesticide residue measured	No	Yes	7	No	No	No	No	No
Cucumber	Market	Contaminated	No pesticides residues detected	No	Three		Pathogenic	Enterobacter	Citrobacter	Klebsiella oxytoca							Yes	Yes
Spinach	Market	Contaminated	No pesticides residues detected	No	Three		Pathogenic	Klebsiella oxytoca	Pseudomonas aeruginosa			One pesticide residue measured					Yes	Yes		No
Spinach	Market	Contaminated	No pesticides residues detected	No	Three		Pathogenic	Enterobacter	Pseudomonas aeruginosa								Yes	Yes	No	No
Spinach	Market	Contaminated	No pesticides residues detected	No	Three		Pathogenic	Enterobacter	Pseudomonas aeruginosa			Two pesticides residues measured					Yes	Yes	No	No
Spinach	Market	Contaminated	No pesticides residues detected	No	Three		Pathogenic	E.coli	Pseudomonas aeruginosa			One pesticide residue measured					Yes	No	No	No
Water melons	Market	Contaminated	No pesticides residues detected	No	Three		Pathogenic	Enterobacter	Citrobacter	Enterobacter		Two pesticides residues measured					Yes	No	No	Yes
Water melons	Market	Contaminated	No pesticides residues detected	No	Three		Pathogenic	Citrobacter	Enterobacter			Three pesticides residues measures					Yes	No	No	Yes
Tomato	Market	Contaminated	No pesticides residues detected	No	Two		Pathogenic	Klebsiella oxytoca	Pseudomonas aeruginosa			Two pesticides residues measured					Yes	Yes	No	No
Tomato	Market	Contaminated	No pesticides residues detected	No	Two		Pathogenic	Enterobacter	Pseudomonas aeruginosa								Yes	Yes	No	No
Tomato	Market	Contaminated	No pesticides residues detected	No	Two		Pathogenic	Pseudomonas aeruginosa	Enterobacter			One pesticide residue measured					Yes	Yes	No	No
Tomato	Market	Contaminated	No pesticides residues detected	No	Two		Non pathogenic					One pesticide residue measured					Yes	Yes	No	No
Onion	Market	Contaminated	No pesticides residues detected	No	Two		Pathogenic	Salmonella	Citrobacter			One pesticide residue measured					Yes	No	No	No
Cabbage	Market	Contaminated	No pesticides residues detected	No	Two		Pathogenic	Enterobacter	Pseudomonas aeruginosa								Yes	No	No	No
Cabbage	Market	Contaminated	No pesticides residues detected	No	Two		Pathogenic	Enterobacter	Pseudomonas aeruginosa			Five pesticides residues measured					Yes	No	Yes	No
Cabbage	Market	Contaminated	No pesticides residues detected	No	Two		Non pathogenic										Yes	No	Yes	No
Cabbage	Market	Contaminated	No pesticides residues detected	No	Two		Non pathogenic					Three pesticides residues measures					Yes	No	Yes	No
Cabbage	Market	Contaminated	No pesticides residues detected	No	Two		Non pathogenic										Yes	No
Cabbage	Market	Contaminated	No pesticides residues detected	No	Two		Non pathogenic					Three pesticides residues measures					Yes	Yes	No	No
Spinach	Market	Contaminated	No pesticides residues detected	No	Two		Non pathogenic					One pesticide residue measured					Yes	Yes	No	No
Spinach	Market	Contaminated	No pesticides residues detected	No	Two		Non pathogenic					One pesticide residue measured					Yes	No	No	No
Chinese cabbage	Market	Contaminated	No pesticides residues detected	No	Two		Pathogenic	Enterobacter	Citrobacter			One pesticide residue measured					Yes	No	No	No
Chinese cabbage	Market	Contaminated	No pesticides residues detected	No	Two		Pathogenic	Enterobacter	Citrobacter								No	No	No	No
Chinese cabbage	Market	Contaminated	No pesticides residues detected	No	Two		Pathogenic	Enterobacter	Citrobacter								Yes	Yes	No	No
Water	Market	Contaminated	No pesticides residues detected	No	Two		Pathogenic	Enterobacter	Pseudomonas aeruginosa								Yes	Yes	No	No
Water	Market	Contaminated	No pesticides residues detected	No	Two		Pathogenic	Pseudomonas aeruginosa	E.coli								Yes	Yes	No	No
Water	Market	Contaminated	No pesticides residues detected	No	Two		Pathogenic	Pseudomonas aeruginosa	Enterobacter								Yes	Yes	No	No
Water	Market	Contaminated	No pesticides residues detected	No	Two		Pathogenic	Pseudomonas aeruginosa	Enterobacter			One pesticide residue measured					Yes	Yes	No	No
Ethiopian musatard	Market	Contaminated	No pesticides residues detected	No	Two		Pathogenic	Klebsiella oxytoca	Citrobacter			Five pesticides residues measured					Yes	Yes	No	No
Ethiopian musatard	Market	Contaminated	No pesticides residues detected	No	Two		Pathogenic	Klebsiella oxytoca	Citrobacter			One pesticide residue measured					Yes	Yes	No	No
Ethiopian musatard	Market	Contaminated	No pesticides residues detected	No	Two		Pathogenic	Klebsiella oxytoca	Citrobacter			Two pesticides residues measured					Yes	Yes	No	No
Amaranths	Market	Contaminated	No pesticides residues detected	No	Two		Pathogenic	Pseudomonas aeruginosa									Yes	Yes	No	No
Banana	Market	Contaminated	No pesticides residues detected	No	Two		Pathogenic	Pseudomonas aeruginosa	Enterobacter			Two pesticides residues measured					Yes	Yes	No	No
Mnafu	Market	Contaminated	No pesticides residues detected	No	Two		Pathogenic	Pseudomonas aeruginosa	E.coli			Three pesticides residues measures					Yes	Yes	No	No
African eggplant	Market	Contaminated	No pesticides residues detected	No	Two		Pathogenic	Enterobacter	Pseudomonas aeruginosa			Two pesticides residues measured					Yes	Yes	No	No
Okra	Market	Contaminated	No pesticides residues detected	No	Two		Pathogenic	Pseudomonas aeruginosa	Enterobacter			Four pesticides residues measured					Yes	Yes	No	No
Okra	Market	Contaminated	No pesticides residues detected	No	Two		Non pathogenic					Two pesticides residues measured					Yes	Yes	No	No
Water melons	Market	Contaminated	No pesticides residues detected	No	Two		Pathogenic	Pseudomonas aeruginosa	Enterobacter			One pesticide residue measured					Yes	Yes	No	No
Water melons	Market	Contaminated	No pesticides residues detected	No	Two		Pathogenic	Pseudomonas aeruginosa	Enterobacter			Two pesticides residues measured					Yes	Yes	No	No
Tomato	Market	Contaminated	No pesticides residues detected	No	One		Pathogenic	E.coli				Three pesticides residues measures					Yes	Yes	No	No
Carrots	Market	Contaminated	No pesticides residues detected	No	One		Pathogenic	Klebsiella oxytoca									Yes	No	No	No
Carrots	Market	Contaminated	Pesticides residues detected	No	One		Pathogenic	Klebsiella oxytoca				Three pesticides residues measures					Yes	No	No	No
Amaranths	Market	Contaminated	No pesticides residues detected	No	One		Pathogenic	Pseudomonas aeruginosa
Avocado	Market	Contaminated	No pesticides residues detected	No	One		Pathogenic	Pseudomonas aeruginosa				Five pesticides residues measured
Sweet paper	Market	Contaminated	No pesticides residues detected	No	One		Pathogenic	Pseudomonas aeruginosa
Sweet paper	Market	Contaminated	No pesticides residues detected	No	One		Pathogenic	Citrobacter
Sweet paper	Market	Contaminated	No pesticides residues detected	No	One		Pathogenic	Pseudomonas aeruginosa
Mnafu	Market	Contaminated	No pesticides residues detected	No	One		Pathogenic	Enterobacter				Three pesticides residues measures
Mnafu	Market	Contaminated	No pesticides residues detected	No	One		Pathogenic	Citrobacter				Four pesticides residues measured
Mnafu	Market	Contaminated	No pesticides residues detected	No	One		Pathogenic	Citrobacter
Water melons	Market	Contaminated	No pesticides residues detected	No	One		Pathogenic	E.coli
Water melons	Market	Contaminated	No pesticides residues detected	No	One		Pathogenic	Enterobacter
Tomato	Market	No contamination	Pesticides residues detected	No
Onion	Market	No contamination	No pesticides residues detected	No
Onion	Market	No contamination	No pesticides residues detected	No
Onion	Market	No contamination	No pesticides residues detected	No
Onion	Market	No contamination	No pesticides residues detected	No
Cabbage	Market	No contamination	No pesticides residues detected	No
Cabbage	Market	No contamination	No pesticides residues detected	No
Carrots	Market	No contamination	No pesticides residues detected	No
Spinach	Market	No contamination	No pesticides residues detected	No
Chinese cabbage	Market	No contamination	No pesticides residues detected	No								Three pesticides residues measures
Chinese cabbage	Market	No contamination	No pesticides residues detected	No
Chinese cabbage	Market	No contamination	No pesticides residues detected	No								Two pesticides residues measured
Chinese cabbage	Market	No contamination	No pesticides residues detected	No
Water	Market	No contamination	No pesticides residues detected	No								Three pesticides residues measures
Ethiopian musatard	Market	No contamination	No pesticides residues detected	No								Two pesticides residues measured
Ethiopian musatard	Market	No contamination	No pesticides residues detected	No
Avocado	Market	No contamination	No pesticides residues detected	No
Okra	Market	No contamination	No pesticides residues detected	No								One pesticide residue measured
Okra	Market	No contamination	No pesticides residues detected	No
Water melons	Market	No contamination	No pesticides residues detected	No
Water melons	Market	No contamination	No pesticides residues detected	No								One pesticide residue measured
Water melons	Market	No contamination	No pesticides residues detected	No
Tomato	Market	No contamination	Pesticides residues detected	No
Tomato	Market	No contamination	Pesticides residues detected	No
Tomato	Market	No contamination	Pesticides residues detected	No								Two pesticides residues measured
Tomato	Market	No contamination	Pesticides residues detected	No								One pesticide residue measured
Sukuma	Market	No contamination	Pesticides residues detected	No
Sukuma	Market	No contamination	Pesticides residues detected	No
Cucumber	Market	No contamination	Pesticides residues detected	No
Cucumber	Market	No contamination	Pesticides residues detected	No
Cucumber	Market	No contamination	Pesticides residues detected	No
Cucumber	Market	No contamination	Pesticides residues detected	No								One pesticide residue measured
Spinach	Market	No contamination	Pesticides residues detected	No
Spinach	Market	No contamination	Pesticides residues detected	No
Chinese cabbage	Market	No contamination	Pesticides residues detected	No								Three pesticides residues measures
Chinese cabbage	Market	No contamination	Pesticides residues detected	No
Chinese cabbage	Market	No contamination	Pesticides residues detected	No								Two pesticides residues measured
Ethiopian musatard	Market	No contamination	Pesticides residues detected	No
Amaranths	Market	No contamination	Pesticides residues detected	No
Avocado	Market	No contamination	Pesticides residues detected	No
Avocado	Market	No contamination	Pesticides residues detected	No
Avocado	Market	No contamination	Pesticides residues detected	No
Banana	Market	No contamination	Pesticides residues detected	No
Banana	Market	No contamination	Pesticides residues detected	No
Banana	Market	No contamination	Pesticides residues detected	No
Sweet paper	Market	No contamination	Pesticides residues detected	No
Sweet paper	Market	No contamination	Pesticides residues detected	No
Sweet paper	Market	No contamination	Pesticides residues detected	No
Sweet paper	Market	No contamination	Pesticides residues detected	No								One pesticide residue measured
Sweet paper	Market	No contamination	Pesticides residues detected	No								One pesticide residue measured
Sweet paper	Market	No contamination	Pesticides residues detected	No
Mnafu	Market	No contamination	Pesticides residues detected	No								Two pesticides residues measured
Mnafu	Market	No contamination	Pesticides residues detected	No
Mnafu	Market	No contamination	Pesticides residues detected	No
African eggplant	Market	No contamination	Pesticides residues detected	No
African eggplant	Market	No contamination	Pesticides residues detected	No
African eggplant	Market	No contamination	Pesticides residues detected	No
African eggplant	Market	No contamination	Pesticides residues detected	No
Okra	Market	No contamination	Pesticides residues detected	No								One pesticide residue measured
