# Supplementary material for: Co-exposure risks of pesticides residues and bacterial contamination in fresh fruits and vegetables under smallholder horticultural production systems in Tanzania
Source: PLoS One. 2020 Jul 15;15(7):e0235345. doi: 10.1371/journal.pone.0235345 (PMC7363064; doi:10.1371/journal.pone.0235345)
Supplement: S2 Dataset — (XLS) [file pone.0235345.s003.xls]

## Sheet: Residues dataset
Onions	Market	Pesticides residues detected	One pesticide residue measured	Dar Es Salaam	Sulfur	Sulfur
Kale	Farm	No pesticides residues detected		Arusha
Night shade	Farm	No pesticides residues detected		Arusha
Amaranths	Farm	No pesticides residues detected		Arusha
Kale	Farm	No pesticides residues detected		Arusha
Chinese cabbage	Farm	Pesticides residues detected	One pesticide residue measured	Arusha	Pirimiphos - methyl	Organophosphorus
Onions	Farm	No pesticides residues detected		Arusha
Onions	Farm	No pesticides residues detected		Arusha
Onions	Farm	No pesticides residues detected		Arusha
Onions	Farm	No pesticides residues detected		Arusha
Onions	Farm	No pesticides residues detected		Arusha
Onion gallic	Farm	No pesticides residues detected		Arusha
Kale	Market	Pesticides residues detected	Two pesticides residues measured	Dar Es Salaam	Sulfur	Sulfur		Endrin aldehyde	Organochlorine	0.147564
African egg plant	Market	No pesticides residues detected		Dar Es Salaam
Night shade	Farm	No pesticides residues detected		Arusha
Onions	Farm	No pesticides residues detected		Arusha
Onions	Farm	No pesticides residues detected		Arusha
African egg plant	Market	No pesticides residues detected		Arusha
Carrots	Market	No pesticides residues detected		Arusha
Sweet paper	Market	No pesticides residues detected		Arusha
Okra	Market	No pesticides residues detected		Arusha
Okra	Market	No pesticides residues detected		Arusha
Chinese cabbage	Market	No pesticides residues detected		Arusha
Kale	Market	No pesticides residues detected		Arusha
Green beans	Market	No pesticides residues detected		Dar Es Salaam
Tomatoes	Farm	No pesticides residues detected		Arusha
Tomatoes	Market	No pesticides residues detected		Arusha
Tomatoes	Farm	No pesticides residues detected		Arusha
Tomatoes	Farm	No pesticides residues detected		Arusha
Tomatoes	Farm	No pesticides residues detected		Arusha
Tomatoes	Farm	No pesticides residues detected		Arusha
Kale	Farm	No pesticides residues detected		Arusha
Cabbage	Market	Pesticides residues detected	One pesticide residue measured	Arusha	Pirimiphos - methyl	Organophosphorus	0.000519762
Onion gallic	Market	No pesticides residues detected		Arusha
Cabbage	Market	Pesticides residues detected	One pesticide residue measured	Arusha	Pirimiphos - methyl	Organophosphorus	0.0011	Chlorpyrifos	Organophosphorus
Night shade	Market	No pesticides residues detected		Arusha
Night shade	Market	No pesticides residues detected		Arusha
Cabbage	Farm	No pesticides residues detected		Manyara
Tomatoes	Farm	No pesticides residues detected		Manyara
Chinese cabbage	Farm	Pesticides residues detected	Three pesticides residues measures	Manyara	Chlorpyrifos	Organophosphorus	0.00157097	Fenthion	Organophosphorus	0.0373199	Triadimenol
Kale	Farm	Pesticides residues detected	One pesticide residue measured	Manyara
Kale	Farm	No pesticides residues detected		Manyara
Sweet paper	Market	Pesticides residues detected	Four pesticides residues measured	Dar Es Salaam	Vamidothion	Organophosphorus	0.03598	Dieldrin	Organochlorine	0.0217421	Dinoseb acetate	Nitrophenolic and Nitrocresolic herbicides	0.896125	Endosulfan (Beta )	Organochlorine	Carcinogenic and Desruption of nervous system (Counvulsion)	0.0246077
Okra	Market	Pesticides residues detected	One pesticide residue measured	Dar Es Salaam	Endosulfan (Beta )	Organochlorine	0.0171235
Sweet paper	Market	Pesticides residues detected	Two pesticides residues measured	Dar Es Salaam	Vamidothion	Organophosphorus	0.0172032	Dieldrin	Organochlorine	0.00112222
Okra	Market	No pesticides residues detected		Dar Es Salaam
Sweet paper	Market	Pesticides residues detected	Two pesticides residues measured	Dar Es Salaam	Dieldrin	Organochlorine	0.0276359	Captain	Organophosphorus	0.0077693
Onions	Market	Pesticides residues detected	One pesticide residue measured	Arusha	Pirimiphos - methyl	Organophosphorus	0.0008
Chinese cabbage	Farm	No pesticides residues detected		Manyara
Onions	Farm	No pesticides residues detected		Manyara
African egg plant	Farm	No pesticides residues detected		Manyara
Cabbage	Farm	No pesticides residues detected		Manyara
Kale	Market	Pesticides residues detected	One pesticide residue measured	Manyara	Permethri	Pyrethroid	0.00585388
Saro	Market	No pesticides residues detected		Manyara
Amaranths	Market	No pesticides residues detected		Manyara
Night shade	Market	No pesticides residues detected		Manyara
Cabbage	Market	No pesticides residues detected		Manyara
Carrots	Market	Pesticides residues detected	One pesticide residue measured	Manyara	Pirimiphos - methyl	Organophosphorus	0.00190933
Carrots	Market	Pesticides residues detected	Two pesticides residues measured	Manyara	Oxyfluorfen	Diphenyl Ether	0.00312569	Cyhalothrin (Gamma)	Pyrethroid	0.011365
Water melon	Farm	No pesticides residues detected		Arusha
Onions	Market	Pesticides residues detected	Three pesticides residues measures	Dar Es Salaam	Heptenophos	Organophosphorus	0.00755885	Trichlorform	Organophosphorus	0.0161313	Profenofos	Organophosphorus	0.0581336
Carrots	Market	No pesticides residues detected		Dar Es Salaam
Onions	Market	Pesticides residues detected	Two pesticides residues measured	Dar Es Salaam	Propanil	Anilides	0.0835883	Anilazine	organic fungicides	0.820315
Carrots	Market	No pesticides residues detected		Dar Es Salaam
Onions	Farm	Pesticides residues detected		Arusha	Vamidothion	Organophosphorus	0.1971	Carbofuran	Carbamates		Dimethoate	Organophosphorus	0.1828	Cabaryl	Carbamates	Reverse carbamylation of AchE	0.1256	Triadimefon			0.1047
Tomatoes	Farm	No pesticides residues detected		Arusha
Onions	Farm	Pesticides residues detected		Arusha
Cucumber	Market	No pesticides residues detected		Manyara
Tomatoes	Market	No pesticides residues detected		Manyara
Okra	Market	No pesticides residues detected		Manyara
African egg plant	Market	No pesticides residues detected		Manyara
Sweet paper	Market	No pesticides residues detected		Manyara
Chinese cabbage	Market	Pesticides residues detected	One pesticide residue measured	Manyara	Fenthion	Organophosphorus	0.0141713
Onions	Market	No pesticides residues detected		Manyara
Egg plant	Market	No pesticides residues detected		Manyara
Water melon	Market	No pesticides residues detected		Manyara
Onions	Farm	Pesticides residues detected	Two pesticides residues measured	Arusha	Profenofos	Organophosphorus	0.9706	Heptenophos	Organophosphorus	0.0574
Onions	Market	Pesticides residues detected	One pesticide residue measured	Dar Es Salaam	Triadimefon	organic fungicides	0.180807
Onions	Market	No pesticides residues detected		Dar Es Salaam
Onions	Market	Pesticides residues detected	Three pesticides residues measures	Dar Es Salaam	Sulfur	Sulfur		Malathion	Organophosphorus	0.0361536	Endosulfan (Beta )	Organochlorine	0.0408539
Onions	Market	No pesticides residues detected		Dar Es Salaam
Onions	Farm	Pesticides residues detected	Two pesticides residues measured	Arusha	Dieldrin	Organochlorine	0.0652	Endosulfan (Beta )	Organochlorine	0.0966
Cabbage	Farm	No pesticides residues detected		Manyara
Chinese cabbage	Farm	No pesticides residues detected		Manyara
Night shade	Farm	No pesticides residues detected		Manyara
Chinese cabbage	Farm	No pesticides residues detected		Manyara
Kale	Farm	Pesticides residues detected	Two pesticides residues measured	Manyara	Chlorpyrifos	Organophosphorus	0.000580264	Cyhalothrin (Gamma)	Pyrethroid	0.00469855
Kale	Farm	No pesticides residues detected		Manyara
Saro	Farm	No pesticides residues detected		Manyara
Chinese cabbage	Farm	No pesticides residues detected		Manyara
African egg plant	Farm	No pesticides residues detected		Manyara
Night shade	Farm	No pesticides residues detected		Manyara
Kale	Farm	No pesticides residues detected		Manyara
Onions	Farm	No pesticides residues detected		Arusha
Onions	Farm	Pesticides residues detected	One pesticide residue measured	Arusha	Hexaconazole		0.0256
Cabbage	Market	Pesticides residues detected	Two pesticides residues measured	Dar Es Salaam	Sulfur	Sulfur		Dieldrin	Organochlorine	0.0201093
Onions	Farm	Pesticides residues detected	Four pesticides residues measured	Arusha	Profenofos	Organophosphorus	0.0536	Dieldrin	Organochlorine	0.1018	Carbofuran	Carbamates	0.0001	Triadimefon	organic fungicides	Dermal and respiratory allergen	0.0917
Onions	Farm	Pesticides residues detected	Two pesticides residues measured	Arusha	Profenofos	Organophosphorus	0.0839	Sulfur	Sulfur
Onions	Farm	Pesticides residues detected	Two pesticides residues measured	Arusha	Endosulfan (Beta )	Organochlorine	0.1554	Profenofos	Organophosphorus	0.039
Onions	Farm	No pesticides residues detected		Arusha
Onions	Farm	Pesticides residues detected	One pesticide residue measured	Arusha	Triadimefon	organic fungicides	0.0912
Onions	Farm	No pesticides residues detected		Arusha
Onions	Farm	Pesticides residues detected	Two pesticides residues measured	Arusha	Endosulfan (Beta )	Organochlorine	0.0008	Pirimiphos - methyl	Organophosphorus	0.9936
Onions	Farm	Pesticides residues detected	One pesticide residue measured	Arusha	Profenofos	Organophosphorus	0.0247
Onions	Farm	Pesticides residues detected		Arusha	Pirimiphos - methyl	Organophosphorus	0.9936
Onions	Farm	Pesticides residues detected	Two pesticides residues measured	Arusha	Chlorpyrifos	Organophosphorus	0.2071	Oxyfluorfen	Diphenyl Ether	0.0655
Onions	Farm	Pesticides residues detected	One pesticide residue measured	Arusha	Pirimiphos - methyl	Organophosphorus	0.0074
Onions	Farm	No pesticides residues detected		Arusha
Onions	Farm	No pesticides residues detected		Arusha
Onions	Farm	No pesticides residues detected		Arusha
Onions	Farm	No pesticides residues detected		Arusha
Onions	Farm	No pesticides residues detected		Arusha
Onions	Farm	No pesticides residues detected		Arusha
Onions	Farm	No pesticides residues detected		Arusha
Onions	Farm	No pesticides residues detected		Arusha
Sweet paper	Farm	No pesticides residues detected		Arusha
Kale	Farm	No pesticides residues detected		Manyara
Egg plant	Farm	No pesticides residues detected		Manyara
Chinese cabbage	Farm	No pesticides residues detected		Manyara
Night shade	Market	No pesticides residues detected		Arusha
Kale	Market	No pesticides residues detected		Arusha
Carrots	Market	No pesticides residues detected		Arusha
Chinese cabbage	Market	No pesticides residues detected		Arusha
Tomatoes	Market	No pesticides residues detected		Arusha
Green beans	Market	No pesticides residues detected		Arusha
Onions	Farm	No pesticides residues detected		Arusha
Onions	Farm	Pesticides residues detected		Arusha	Pirimiphos - methyl	Organophosphorus	0.9908
Onions	Farm	Pesticides residues detected	One pesticide residue measured	Arusha	Pirimiphos - methyl	Organophosphorus	0.0008
Amaranths	Market	Pesticides residues detected	One pesticide residue measured	Dar Es Salaam	Vamidothion	Organophosphorus	0.0424027
Onions	Farm	Pesticides residues detected	One pesticide residue measured	Arusha	Endosulfan (Beta )	Organochlorine	2.3416
Carrots	Market	Pesticides residues detected	Three pesticides residues measures	Dar Es Salaam	Vamidothion	Organophosphorus	0.00923468	Trichlorform	Organophosphorus	0.0606994	Toxaphene	Organochlorine	0.0216305
Onions	Farm	Pesticides residues detected	One pesticide residue measured	Arusha	Endosulfan (Beta )	Organochlorine	0.1366
Onions	Farm	Pesticides residues detected	Two pesticides residues measured	Arusha	Profenofos	Organophosphorus	0.0619	Cabaryl	Carbamates	0.13
Onions	Farm	No pesticides residues detected		Arusha
Onions	Farm	Pesticides residues detected		Arusha	Pirimiphos - methyl	Organophosphorus	0.0079
Onions	Farm	Pesticides residues detected	Five pesticides residues measured	Arusha	Pirimiphos - methyl	Organophosphorus	0.9787	Dimethoate	Organophosphorus	0.3006	Chlorpyrifos	Organophosphorus	0.295	Permethri	Pyrethroid	Dermal and respiratory allergen	2.4537	Dinocarb
Onions	Farm	Pesticides residues detected	One pesticide residue measured	Arusha	Heptenophos	Organophosphorus	0.0136
Onions	Farm	Pesticides residues detected	One pesticide residue measured	Arusha	Pirimiphos - methyl	Organophosphorus	0.9945
Onions	Farm	Pesticides residues detected	One pesticide residue measured	Arusha	Pirimiphos - methyl	Organophosphorus	0.0008
Onions	Farm	Pesticides residues detected	One pesticide residue measured	Arusha	Fenothiocarb
Onions	Farm	No pesticides residues detected		Arusha
Onions	Farm	Pesticides residues detected	One pesticide residue measured	Arusha	Sulfur	Sulfur
Onions	Farm	Pesticides residues detected	One pesticide residue measured	Arusha	Barban		0.0326
Onions	Farm	Pesticides residues detected	Two pesticides residues measured	Arusha	Sulfur	Sulfur		Nicotine
Onions	Farm	No pesticides residues detected		Arusha
Onions	Farm	Pesticides residues detected	Three pesticides residues measures	Arusha	Dimethoate	Organophosphorus	0.0004	Carbofuran	Carbamates	0.0001	Barban		0.0001
Onions	Farm	Pesticides residues detected	One pesticide residue measured	Arusha	Triadimefon	organic fungicides	0.7546
Onions	Farm	No pesticides residues detected		Arusha
Onions	Farm	Pesticides residues detected	Two pesticides residues measured	Arusha	Dieldrin	Organochlorine		Prallethrin
Onions	Farm	Pesticides residues detected	One pesticide residue measured	Arusha	Endosulfan (Beta )	Organochlorine	0.9816	Pirimiphos - methyl	Organophosphorus	0.9826
African egg plant	Market	No pesticides residues detected		Arusha
Onions	Market	No pesticides residues detected		Arusha
Saro	Market	No pesticides residues detected		Arusha
Cabbage	Market	No pesticides residues detected		Arusha
Cucumber	Market	Pesticides residues detected	One pesticide residue measured	Arusha	Heptenophos	Organophosphorus	0.000849229
Sweet paper	Market	No pesticides residues detected		Arusha
Okra	Market	No pesticides residues detected		Arusha
Egg plant	Market	No pesticides residues detected		Arusha
Amaranths	Market	No pesticides residues detected		Arusha
Carrots	Farm	No pesticides residues detected		Arusha
Tomatoes	Farm	Pesticides residues detected	Three pesticides residues measures	Arusha	Permethri	Pyrethroid	0.00124301	Cyhalothrin (Gamma)	Pyrethroid	0.170631	Triadimefon	Conazole	0.0010912
Onions	Farm	Pesticides residues detected	One pesticide residue measured	Arusha	Triadimefon	organic fungicides	0.1308
Onions	Farm	Pesticides residues detected	One pesticide residue measured	Arusha	Pirimiphos - methyl	Organophosphorus	0.9875
Onions	Farm	No pesticides residues detected		Arusha
Onions	Farm	Pesticides residues detected	Two pesticides residues measured	Arusha	Vamidothion	Organophosphorus	0.2564	Triadimefon	organic fungicides	0.1846
Onions	Farm	No pesticides residues detected		Arusha
Onions	Farm	Pesticides residues detected	One pesticide residue measured	Arusha	Oxamyl	Carbamates	0.0001	Pirimiphos - methyl	Organophosphorus	0.9865
Onions	Farm	Pesticides residues detected	Two pesticides residues measured	Arusha	Endosulfan (Beta )	Organochlorine	0.0013	Pirimiphos - methyl	Organophosphorus	0.0007
Onions	Farm	Pesticides residues detected	Three pesticides residues measures	Arusha	Vamidothion	Organophosphorus	0.0995	Flumetralin		0.0001	Quinoclamine		0.0001
Onions	Farm	Pesticides residues detected	Two pesticides residues measured	Arusha	Carbofuran	Carbamates	0.0001	Endrin aldehyde	Organochlorine	0.0001
Onions	Farm	No pesticides residues detected		Arusha
Onions	Farm	Pesticides residues detected	One pesticide residue measured	Arusha	Pirimiphos - methyl	Organophosphorus	0.9756
Onions	Farm	Pesticides residues detected	One pesticide residue measured	Arusha	Vamidothion	Organophosphorus	0.1207
Onions	Farm	Pesticides residues detected	One pesticide residue measured	Arusha	Pirimiphos - methyl	Organophosphorus	0.9918
Onions	Farm	No pesticides residues detected		Arusha
Onions	Farm	Pesticides residues detected	Five pesticides residues measured	Arusha	Profenofos	Organophosphorus	0.6066	Carbofuran	Carbamates	0.0001	Promocarb			Fenobucarb			0.0001	Fenothiocarb			0.0001
Onions	Farm	No pesticides residues detected		Arusha
Onions	Farm	Pesticides residues detected	Three pesticides residues measures	Arusha	Profenofos	Organophosphorus	0.0896	Permethri	Pyrethroid	0.017	Cabaryl	Carbamates	0.0605
Onions	Farm	No pesticides residues detected		Arusha
Onions	Farm	Pesticides residues detected	Three pesticides residues measures	Arusha	Chlorpyrifos	Organophosphorus	0.2829	Oxyfluorfen	Diphenyl Ether	0.1468	Cyhalothrine (Lambda)	Pyrethroid	0.1861
Onions	Farm	Pesticides residues detected	One pesticide residue measured	Arusha	Pirimiphos - methyl	Organophosphorus	0.9688
Onions	Farm	Pesticides residues detected	One pesticide residue measured	Arusha	Pirimiphos - methyl	Organophosphorus	0.9737
Onions	Farm	Pesticides residues detected	One pesticide residue measured	Arusha	Sulfur	Sulfur
Onions	Farm	Pesticides residues detected		Arusha	Pirimiphos - methyl	Organophosphorus	0.981
Carrots	Farm	No pesticides residues detected		Arusha
Carrots	Farm	No pesticides residues detected		Arusha
Kale	Farm	No pesticides residues detected		Arusha
Green beans	Market	No pesticides residues detected		Arusha
Carrots	Market	No pesticides residues detected		Arusha
Kale	Market	No pesticides residues detected		Arusha
Onions	Market	No pesticides residues detected		Arusha
Tomatoes	Farm	No pesticides residues detected		Arusha
Onions	Farm	Pesticides residues detected	One pesticide residue measured	Arusha	Pirimiphos - methyl	Organophosphorus	0.0014
Onions	Farm	Pesticides residues detected	Five pesticides residues measured	Arusha	Endosulfan (Beta )	Organochlorine	0.2397	Sulfur	Sulfur		Cabaryl	Carbamates	0.0864	Fenobucarb				Permethri	Pyrethroid	Dermal and respiratory allergen	0.1097
Onions	Farm	Pesticides residues detected	One pesticide residue measured	Arusha	Triadimefon	organic fungicides	0.0367
Onions	Farm	Pesticides residues detected	Two pesticides residues measured	Arusha	Dimethoate	Organophosphorus		Profenofos	Organophosphorus
Onions	Farm	No pesticides residues detected		Arusha
Onions	Farm	Pesticides residues detected	Two pesticides residues measured	Arusha	Dieldrin	Organochlorine	0.0358	Nicotine
Onions	Farm	Pesticides residues detected	Three pesticides residues measures	Arusha	Dieldrin	Organochlorine	0.0372	Endosulfan (Beta )	Organochlorine	0.0968	Profenofos	Organophosphorus	0.0349
Onions	Farm	Pesticides residues detected	Two pesticides residues measured	Arusha	Triadimefon	organic fungicides	0.1097	Dimethoate	Organophosphorus	0.0557
Onions	Farm	Pesticides residues detected	Four pesticides residues measured	Arusha	Captain	Organophosphorus		Propamocarb			Spiroxamine			Fenothiocarb
Onions	Farm	Pesticides residues detected	Two pesticides residues measured	Arusha	Dieldrin	Organochlorine	0.5271	Triadimefon	organic fungicides	0.7056
Onions	Farm	Pesticides residues detected	One pesticide residue measured	Arusha	Pirimiphos - methyl	Organophosphorus	0.0003
Onions	Farm	Pesticides residues detected	Two pesticides residues measured	Arusha	Sulfur	Sulfur		Dieldrin	Organochlorine	0.1887
Onions	Farm	Pesticides residues detected	Three pesticides residues measures	Arusha	Profenofos	Organophosphorus	0.3634	Triadimefon	organic fungicides	1.0652	Oxamyl	Carbamates	0.0001
Onions	Farm	Pesticides residues detected	One pesticide residue measured	Arusha	Fenobucarb
Onions	Farm	Pesticides residues detected	Four pesticides residues measured	Arusha	Carbofuran	Carbamates		Triadimefon	organic fungicides	1.6047	Cabaryl	Carbamates	0.1504	Pyrethrin	Pyrethroid	Dermal and respiratory allergen
Onions	Farm	No pesticides residues detected		Arusha
Okra	Market	No pesticides residues detected		Arusha
Amaranths	Market	No pesticides residues detected		Arusha
Egg plant	Market	No pesticides residues detected		Arusha
Cabbage	Market	No pesticides residues detected		Arusha
Cabbage	Market	No pesticides residues detected		Arusha
Water melon	Market	No pesticides residues detected		Arusha
Cucumber	Market	No pesticides residues detected		Arusha
Night shade	Market	No pesticides residues detected		Arusha
Sweet paper	Market	Pesticides residues detected	One pesticide residue measured	Arusha	Permethri	Pyrethroid	0.000883023
Saro	Market	No pesticides residues detected		Arusha
Sweet paper	Market	Pesticides residues detected	One pesticide residue measured	Kilimanjaro	Trichlorform	Organophosphorus
Sweet paper	Market	No pesticides residues detected		Kilimanjaro
Sweet paper	Highway	No pesticides residues detected		Kilimanjaro
Sweet paper	Market	Pesticides residues detected	One pesticide residue measured	Kilimanjaro	Trichlorform	Organophosphorus	0.3289
Sweet paper	Highway	Pesticides residues detected	One pesticide residue measured	Kilimanjaro	Dimethoate	Organophosphorus	0.0732
Sweet paper	Market	No pesticides residues detected		Kilimanjaro
Sweet paper	Market	No pesticides residues detected		Kilimanjaro
Sweet paper	Market	No pesticides residues detected		Kilimanjaro
Sweet paper	Market	No pesticides residues detected		Kilimanjaro
Tomatoes	Farm	Pesticides residues detected	One pesticide residue measured	Arusha	Chlorpyrifos	Organophosphorus	0.000363191
Night shade	Market	Pesticides residues detected	One pesticide residue measured	Dar Es Salaam	Bifenthrin		0.103005
Onions	Market	No pesticides residues detected		Dar Es Salaam
Tomatoes	Farm	No pesticides residues detected		Arusha
Tomatoes	Market	No pesticides residues detected		Dar Es Salaam
Tomatoes	Market	Pesticides residues detected	Three pesticides residues measures	Arusha	Chlorpyrifos	Organophosphorus	0.2776	Heptenophos	Organophosphorus	0.1735	Cinerin		0.0001
Tomatoes	Market	Pesticides residues detected	Two pesticides residues measured	Dar Es Salaam	Vamidothion	Organophosphorus	0.0450851	Bendiocarb		0.00616029
Onions	Market	No pesticides residues detected		Dar Es Salaam
Tomatoes	Farm	Pesticides residues detected	Two pesticides residues measured	Arusha	Acephate	Organophosphorus	0.2236	Cabaryl	Carbamates	0.0721
Tomatoes	Farm	Pesticides residues detected	One pesticide residue measured	Arusha	Profenofos	Organophosphorus	0.1135
Tomatoes	Market	Pesticides residues detected	Two pesticides residues measured	Dar Es Salaam	Vamidothion	Organophosphorus	0.012926	Captafor	Thiophthalimides	0.0158726
Tomatoes	Market	Pesticides residues detected	Two pesticides residues measured	Dar Es Salaam	Trichlorform	Organophosphorus	0.0258568	Captain	Organophosphorus	0.0230837
Tomatoes	Market	No pesticides residues detected		Dar Es Salaam
Tomatoes	Farm	No pesticides residues detected		Arusha
Chinese cabbage	Market	No pesticides residues detected		Arusha
Onion gallic	Market	No pesticides residues detected		Arusha
Egg plant	Market	Pesticides residues detected	Two pesticides residues measured	Arusha	Endosulfan (Beta )	Organochlorine		Dieldrin	Organochlorine
Saro	Market	Pesticides residues detected	One pesticide residue measured	Arusha	Chlorpyrifos	Organophosphorus	0.0334549
Okra	Market	No pesticides residues detected		Arusha
Night shade	Market	No pesticides residues detected		Arusha
Chinese cabbage	Market	No pesticides residues detected		Arusha
Cucumber	Market	No pesticides residues detected		Arusha
Onions	Market	No pesticides residues detected		Arusha
Tomatoes	Farm	Pesticides residues detected	Three pesticides residues measures	Arusha	Chlorpyrifos	Organophosphorus	0.3344	Oxyfluorfen	Diphenyl Ether	0.1953	Cyhalothrine (Lambda)	Pyrethroid	0.1894
Kale	Market	Pesticides residues detected	Two pesticides residues measured	Dar Es Salaam	Empethrine		0.044566	Sulfur	Sulfur
Onions	Market	No pesticides residues detected		Kilimanjaro
Onions	Market	No pesticides residues detected		Kilimanjaro
Onions	Market	No pesticides residues detected		Kilimanjaro
Tomatoes	Farm	No pesticides residues detected		Arusha
Tomatoes	Market	No pesticides residues detected	One pesticide residue measured	Arusha	Chlorpyrifos	Organophosphorus	0.000629461
Carrots	Market	No pesticides residues detected		Arusha
Cabbage	Market	No pesticides residues detected		Arusha
Sweet paper	Market	Pesticides residues detected	Three pesticides residues measures	Arusha	Dieldrin	Organochlorine			Organochlorine			Organochlorine
African egg plant	Market	No pesticides residues detected		Arusha
Tomatoes	Market	No pesticides residues detected		Kilimanjaro
Tomatoes	Market	No pesticides residues detected		Kilimanjaro
Water melon	Market	Pesticides residues detected	Two pesticides residues measured	Dar Es Salaam	Endrin aldehyde	Organochlorine	0.423733	Captain	Organophosphorus	0.0127887
Tomatoes	Market	Pesticides residues detected	Two pesticides residues measured	Kilimanjaro	Acephate	Organophosphorus	0.0946	Profenofos	Organophosphorus	0.2089
Tomatoes	Market	No pesticides residues detected		Kilimanjaro
Tomatoes	Market	Pesticides residues detected	One pesticide residue measured	Kilimanjaro	Acephate	Organophosphorus	0.4465
Tomatoes	Market	Pesticides residues detected	Two pesticides residues measured	Kilimanjaro	Pirimiphos - methyl	Organophosphorus	0.9909	Cabaryl	Carbamates	0.9849
Kale	Farm	No pesticides residues detected		Arusha
Water melon	Market	Pesticides residues detected	One pesticide residue measured	Kilimanjaro	Captain	Organophosphorus	0.0001
Water melon	Market	Pesticides residues detected	One pesticide residue measured	Kilimanjaro	Tetramethrin	Pyrethroid	1.3733
Water melon	Market	No pesticides residues detected		Kilimanjaro
Water melon	Market	No pesticides residues detected		Kilimanjaro
Tomatoes	Farm	No pesticides residues detected		Arusha
Sweet paper	Market	No pesticides residues detected		Kilimanjaro
Sweet paper	Market	Pesticides residues detected	One pesticide residue measured	Kilimanjaro	Captain	Organophosphorus	0.0001
Sweet paper	Market	No pesticides residues detected		Kilimanjaro
Sweet paper	Market	Pesticides residues detected	One pesticide residue measured	Kilimanjaro	Pirimiphos - methyl	Organophosphorus	0.9883
Sweet paper	Market	Pesticides residues detected	Three pesticides residues measures	Kilimanjaro	Cabaryl	Carbamates	1.5068	Permethri	Pyrethroid	0.8093	Triazamate
Cabbage	Farm	Pesticides residues detected	Two pesticides residues measured	Arusha	Endosulfan (Beta )	Organochlorine	0.0215066
Onions	Farm	Pesticides residues detected	One pesticide residue measured	Arusha	Cabaryl	Carbamates	0.0399
Chinese cabbage	Market	Pesticides residues detected	Two pesticides residues measured	Dar Es Salaam	Chlorpyrifos	Organophosphorus	0.0581503	Profenofos	Organophosphorus	0.0546896
Onions	Market	No pesticides residues detected		Kilimanjaro
Onions	Market	Pesticides residues detected	Four pesticides residues measured	Kilimanjaro	Vamidothion	Organophosphorus	0.0418	Chlorpyrifos	Organophosphorus	0.2463	Oxyfluorfen	Diphenyl Ether	0.133	Cyhalothrine (Lambda)	Pyrethroid	Dermal and respiratory allergen	1.4432
Onions	Farm	Pesticides residues detected	Two pesticides residues measured	Kilimanjaro	Binopacryl			Fenothiocarb
Onions	Market	Pesticides residues detected	One pesticide residue measured	Kilimanjaro	Profenofos	Organophosphorus	2.1377
Onions	Market	Pesticides residues detected	One pesticide residue measured	Kilimanjaro	Pirimiphos - methyl	Organophosphorus	0.5284
Onions	Market	Pesticides residues detected	One pesticide residue measured	Kilimanjaro	Pirimiphos - methyl	Organophosphorus	0.9821
Onions	Market	No pesticides residues detected		Kilimanjaro
Onions	Market	Pesticides residues detected	One pesticide residue measured	Kilimanjaro	Pirimiphos - methyl	Organophosphorus	0.9863
Cabbage	Farm	No pesticides residues detected		Arusha
Tomatoes	Market	No pesticides residues detected		Kilimanjaro
Onions	Market	Pesticides residues detected	One pesticide residue measured	Kilimanjaro	Vamidothion	Organophosphorus	0.1146
Tomatoes	Market	No pesticides residues detected		Kilimanjaro
Tomatoes	Market	No pesticides residues detected		Kilimanjaro
Tomatoes	Market	No pesticides residues detected		Kilimanjaro
Tomatoes	Market	No pesticides residues detected		Kilimanjaro	Pirimiphos - methyl	Organophosphorus	0.9929
Cabbage	Farm	No pesticides residues detected		Arusha
Water melon	Market	Pesticides residues detected	One pesticide residue measured	Kilimanjaro	Pirimiphos - methyl	Organophosphorus	0.9884
Water melon	Market	No pesticides residues detected		Kilimanjaro
Water melon	Market	Pesticides residues detected	One pesticide residue measured	Kilimanjaro	Triadimenol		0.0271
Water melon	Market	No pesticides residues detected		Kilimanjaro
Cabbage	Farm	No pesticides residues detected		Arusha
Tomatoes	Farm	Pesticides residues detected	Five pesticides residues measured	Arusha	Vamidothion	Organophosphorus	0.0779	Chlorpyrifos	Organophosphorus	0.1579	Oxyfluorfen	Diphenyl Ether	0.1257	Cyhalothrine (Lambda)	Pyrethroid	Dermal and respiratory allergen	0.1312	Fenothiocarb			0.0001
Onions	Highway	Pesticides residues detected	Two pesticides residues measured	Kilimanjaro	Pirimiphos - methyl	Organophosphorus	0.9904	Endosulfan (Beta )	Organochlorine	0.9894
Onions	Highway	Pesticides residues detected	One pesticide residue measured	Kilimanjaro	Pirimiphos - methyl	Organophosphorus	1.4093
Onions	Highway	No pesticides residues detected		Kilimanjaro
Onions	Highway	Pesticides residues detected	Two pesticides residues measured	Kilimanjaro	Endosulfan (Beta )	Organochlorine	0.9723	Pirimiphos - methyl	Organophosphorus	0.9733
Onions	Highway	Pesticides residues detected	One pesticide residue measured	Kilimanjaro	Pirimiphos - methyl	Organophosphorus	0.982
Tomatoes	Farm	No pesticides residues detected		Arusha
Tomatoes	Highway	Pesticides residues detected	One pesticide residue measured	Kilimanjaro	Dimethoate	Organophosphorus	0.9835	Pirimiphos - methyl	Organophosphorus	0.9835
Onions	Highway	Pesticides residues detected	One pesticide residue measured	Kilimanjaro	Profenofos	Organophosphorus	0.9858
Tomatoes	Highway	Pesticides residues detected	One pesticide residue measured	Kilimanjaro	Pirimiphos - methyl	Organophosphorus	0.9848
Tomatoes	Highway	Pesticides residues detected	Two pesticides residues measured	Kilimanjaro	Dimethoate	Organophosphorus	0.9941	Pirimiphos - methyl	Organophosphorus	0.9951
Tomatoes	Highway	Pesticides residues detected	One pesticide residue measured	Kilimanjaro	Acephate	Organophosphorus	1.2377
Tomatoes	Highway	No pesticides residues detected		Kilimanjaro
Tomatoes	Highway	No pesticides residues detected		Kilimanjaro
Chinese cabbage	Farm	No pesticides residues detected		Arusha
Sweet paper	Highway	Pesticides residues detected	One pesticide residue measured	Kilimanjaro	Trichlorform	Organophosphorus	0.413
Sweet paper	Highway	No pesticides residues detected		Kilimanjaro
Sweet paper	Highway	Pesticides residues detected	One pesticide residue measured	Kilimanjaro	Trichlorform	Organophosphorus	0.0001
Sweet paper	Highway	Pesticides residues detected	Two pesticides residues measured	Kilimanjaro	Dieldrin	Organochlorine	0.3739	Trichlorform	Organophosphorus	0.0001
African egg plant	Farm	No pesticides residues detected		Arusha
Egg plant	Market	Pesticides residues detected	One pesticide residue measured	Dar Es Salaam	Endosulfan (Beta )	Organochlorine	0.0564844
Tomatoes	Farm	Pesticides residues detected	Three pesticides residues measures	Arusha	Profenofos	Organophosphorus	0.3317	Acephate	Organophosphorus	0.3838	Carbofuran	Carbamates	0.0001
Tomatoes	Farm	Pesticides residues detected	Four pesticides residues measured	Arusha	Acephate	Organophosphorus		Binopacryl			Fenothiocarb			Metalaxyl	Substituted benzene	Dermal and respiratory allergen
Egg plant	Market	Pesticides residues detected	One pesticide residue measured	Dar Es Salaam	Heptenophos	Organophosphorus	0.00255828
Egg plant	Market	Pesticides residues detected	Four pesticides residues measured	Dar Es Salaam	Dieldrin	Organochlorine	0.0524918	Endrin aldehyde	Organochlorine	0.0452488	Captafor	Thiophthalimides	0.00794194	Bendiocarb			0.0056625
Chinese cabbage	Market	Pesticides residues detected	One pesticide residue measured	Dar Es Salaam	Captafor	Thiophthalimides	0.00952311
Night shade	Farm	No pesticides residues detected		Arusha
African egg plant	Highway	No pesticides residues detected		Kilimanjaro
Tomatoes	Farm	No pesticides residues detected		Arusha
Tomatoes	Farm	No pesticides residues detected		Kilimanjaro
Amaranths	Market	Pesticides residues detected	One pesticide residue measured	Dar Es Salaam	Empethrine
Tomatoes	Farm	No pesticides residues detected		Kilimanjaro
Tomatoes	Farm	No pesticides residues detected		Kilimanjaro
Tomatoes	Farm	Pesticides residues detected	Two pesticides residues measured	Kilimanjaro	Dimethoate	Organophosphorus	0.988	Pirimiphos - methyl	Organophosphorus	0.989
Tomatoes	Farm	No pesticides residues detected		Kilimanjaro
Tomatoes	Farm	No pesticides residues detected		Kilimanjaro
Tomatoes	Farm	No pesticides residues detected		Kilimanjaro
Tomatoes	Farm	Pesticides residues detected	One pesticide residue measured	Kilimanjaro	Acephate	Organophosphorus	0.1157
Tomatoes	Farm	Pesticides residues detected	Two pesticides residues measured	Kilimanjaro	Pirimiphos - methyl	Organophosphorus	0.9878	Carbofuran	Carbamates	0.0001
Tomatoes	Farm	Pesticides residues detected	Two pesticides residues measured	Kilimanjaro	Vamidothion	Organophosphorus	0.0611
Tomatoes	Farm	No pesticides residues detected		Arusha
Tomatoes	Farm	No pesticides residues detected		Iringa
Tomatoes	Farm	Pesticides residues detected	One pesticide residue measured	Iringa	Dimethoate	Organophosphorus	0.0275
Tomatoes	Farm	Pesticides residues detected	Two pesticides residues measured	Iringa	Bioallethrin	Pyrethroid	0.2542	Heptenophos	Organophosphorus	0.0217
Tomatoes	Farm	Pesticides residues detected	Two pesticides residues measured	Iringa	Triadimenol		0.2145	Metalaxyl	Substituted benzene	0.01
Tomatoes	Farm	No pesticides residues detected		Iringa
Tomatoes	Farm	Pesticides residues detected	Two pesticides residues measured	Iringa	Vamidothion	Organophosphorus	0.0475	Acephate	Organophosphorus	0.085
Tomatoes	Farm	Pesticides residues detected	Three pesticides residues measures	Iringa	Acephate	Organophosphorus	0.0463	Triadimenol		0.4369	Methiocarb		0.0479
Tomatoes	Farm	No pesticides residues detected		Arusha
Onions	Farm	Pesticides residues detected	One pesticide residue measured	Iringa	Acephate	Organophosphorus	0.0759
Onions	Farm	Pesticides residues detected	Two pesticides residues measured	Iringa	Vamidothion	Organophosphorus	0.0171	Pirimiphos - methyl	Organophosphorus	0.0149
Tomatoes	Farm	Pesticides residues detected	Three pesticides residues measures	Iringa	Triadimenol		0.0331	Oxyfluorfen	Diphenyl Ether	0.0912	Cyhalothrine (Lambda)	Pyrethroid	0.0962
Onions	Farm	No pesticides residues detected		Arusha
Tomatoes	Farm	Pesticides residues detected	One pesticide residue measured	Iringa	Acephate	Organophosphorus	0.0782
Tomatoes	Farm	Pesticides residues detected	One pesticide residue measured	Iringa	Endosulfan (Beta )	Organochlorine	0.0421
Chinese cabbage	Market	Pesticides residues detected	Seven pesticides residues measured	Dar Es Salaam	Sulfur	Sulfur		Vamidothion	Organophosphorus		Dieldrin	Organochlorine	0.175678	Endrin aldehyde	Organochlorine	Carcinogenic and Desruption of nervous system (Counvulsion)	0.0559836	Triadimefon			0.261357	Bendiocarb			0.0623785	Toxaphene	Organochlorine	Dermal and respiratory allergen	0.319756
Tomatoes	Farm	Pesticides residues detected	One pesticide residue measured	Iringa	Pyriproxyfen		0.0001
Tomatoes	Farm	No pesticides residues detected		Iringa
Tomatoes	Farm	No pesticides residues detected		Iringa
Chinese cabbage	Market	Pesticides residues detected	Two pesticides residues measured	Dar Es Salaam	Trichlorform	Organophosphorus	0.013512	Captain	Organophosphorus	0.0205133
Tomatoes	Farm	Pesticides residues detected	Five pesticides residues measured	Iringa	Vamidothion	Organophosphorus	0.0519	Chlorpyrifos	Organophosphorus	0.0536	Oxyfluorfen	Diphenyl Ether	0.1714	Cyhalothrin (Gamma)	Pyrethroid	Dermal and respiratory allergen	0.0965	Cyhalothrine (Lambda)	Pyrethroid	Dermal and respiratory allergen	0.5576
Chinese cabbage	Market	Pesticides residues detected	Four pesticides residues measured	Dar Es Salaam	Captain	Organophosphorus	0.00938183	Trichlorform	Organophosphorus	0.00561448	Captafor	Thiophthalimides	0.00543975	Dieldrin	Organochlorine	Carcinogenic and Desruption of nervous system (Counvulsion)	0.205244
Tomatoes	Farm	Pesticides residues detected	Three pesticides residues measures	Iringa	Cabaryl	Carbamates	0.0215	Permethri	Pyrethroid	0.41	Fenitrothion	Organophosphorus	0.0237
Tomatoes	Farm	No pesticides residues detected		Iringa
Tomatoes	Farm	Pesticides residues detected	Two pesticides residues measured	Iringa	Dimethoate	Organophosphorus	0.0061	Triadimenol		0.2332
Tomatoes	Farm	Pesticides residues detected	One pesticide residue measured	Iringa	Triadimenol		0.196
Tomatoes	Farm	No pesticides residues detected		Iringa
Tomatoes	Farm	Pesticides residues detected	Five pesticides residues measured	Iringa	Chlorpyrifos	Organophosphorus	0.0993	Triadimefon	organic fungicides	0.1103	Oxyfluorfen	Diphenyl Ether	0.308	Cyhalothrin (Gamma)	Pyrethroid	Dermal and respiratory allergen	0.4416	Cyhalothrine (Lambda)	Pyrethroid	Dermal and respiratory allergen	0.1156
Tomatoes	Market	Pesticides residues detected	Two pesticides residues measured	Arusha	Profenofos	Organophosphorus	0.0254	Chlorothalonil	Substituted benzene	0.0062
Tomatoes	Farm	No pesticides residues detected		Arusha
Tomatoes	Farm	Pesticides residues detected	One pesticide residue measured	Iringa	Toxaphene	Organochlorine	0.0226
Tomatoes	Market	Pesticides residues detected	Two pesticides residues measured	Iringa	Profenofos	Organophosphorus	0.026	Triadimenol		0.3957
Tomatoes	Farm	Pesticides residues detected	One pesticide residue measured	Iringa	Acephate	Organophosphorus	0.0532
Tomatoes	Farm	Pesticides residues detected	One pesticide residue measured	Iringa	Vamidothion	Organophosphorus	0.0291
Tomatoes	Farm	No pesticides residues detected		Iringa
Tomatoes	Farm	Pesticides residues detected	Two pesticides residues measured	Iringa	Vamidothion	Organophosphorus	0.0458	Acephate	Organophosphorus
Tomatoes	Farm	Pesticides residues detected	One pesticide residue measured	Iringa	Vamidothion	Organophosphorus	0.0483
Tomatoes	Farm	No pesticides residues detected		Iringa
Tomatoes	Farm	No pesticides residues detected		Iringa
Tomatoes	Farm	Pesticides residues detected	One pesticide residue measured	Iringa	Vamidothion	Organophosphorus	0.0401
Tomatoes	Farm	Pesticides residues detected	One pesticide residue measured	Iringa	Dimethoate	Organophosphorus
Night shade	Farm	No pesticides residues detected		Arusha
Tomatoes	Market	No pesticides residues detected		Iringa
Tomatoes	Market	Pesticides residues detected	Two pesticides residues measured	Iringa	Vamidothion	Organophosphorus	0.0391	Endosulfan (Beta )	Organochlorine	0.1263
Tomatoes	Market	Pesticides residues detected	Two pesticides residues measured	Iringa	Acephate	Organophosphorus	0.8032	Vamidothion	Organophosphorus	0.0415
Tomatoes	Market	Pesticides residues detected	Three pesticides residues measures	Iringa	Dieldrin	Organochlorine	0.1971	Profenofos	Organophosphorus	0.0289	Triadimenol		0.0448
Tomatoes	Market	No pesticides residues detected		Iringa
Tomatoes	Market	Pesticides residues detected	One pesticide residue measured	Iringa	Acephate	Organophosphorus	0.0829
Tomatoes	Farm	Pesticides residues detected	Three pesticides residues measures	Iringa	Dimethoate	Organophosphorus	0.0533	Oxyfluorfen	Diphenyl Ether	0.3374	Cyhalothrine (Lambda)	Pyrethroid	0.0686
Tomatoes	Market	Pesticides residues detected	One pesticide residue measured	Iringa	Vamidothion	Organophosphorus	0.0196
Tomatoes	Market	No pesticides residues detected		Iringa
Tomatoes	Market	Pesticides residues detected	Five pesticides residues measured	Iringa	Vamidothion	Organophosphorus	0.1044	Chlorpyrifos	Organophosphorus	0.1224	Oxyfluorfen	Diphenyl Ether	0.4095	Cyhalothrine (Lambda)	Pyrethroid	Dermal and respiratory allergen	0.1936	Cyhalothrin (Gamma)	Pyrethroid	Dermal and respiratory allergen
Tomatoes	Market	No pesticides residues detected		Iringa
Tomatoes	Market	No pesticides residues detected		Iringa
Tomatoes	Market	Pesticides residues detected	Three pesticides residues measures	Iringa	Chlorpyrifos	Organophosphorus	0.1046	Oxyfluorfen	Diphenyl Ether	0.2588	Cyhalothrine (Lambda)	Pyrethroid	0.0883
Tomatoes	Market	Pesticides residues detected	One pesticide residue measured	Iringa	Acephate	Organophosphorus	0.0872
Tomatoes	Market	Pesticides residues detected	One pesticide residue measured	Iringa	Dimethoate	Organophosphorus	0.0407
Tomatoes	Market	Pesticides residues detected	One pesticide residue measured	Iringa	Vamidothion	Organophosphorus	0.0367
Tomatoes	Market	Pesticides residues detected	Two pesticides residues measured	Iringa	Dimethoate	Organophosphorus	0.0304	Profenofos	Organophosphorus	0.0316
Tomatoes	Market	Pesticides residues detected	Two pesticides residues measured	Iringa	Acephate	Organophosphorus	0.2389	Carbofuran	Carbamates
Tomatoes	Market	Pesticides residues detected	One pesticide residue measured	Iringa	Cyhalothrin (Gamma)	Pyrethroid	0.0678
Tomatoes	Market	Pesticides residues detected	One pesticide residue measured	Iringa	Vamidothion	Organophosphorus	0.1004
Tomatoes	Market	Pesticides residues detected	One pesticide residue measured	Iringa	Acephate	Organophosphorus	0.083
Tomatoes	Market	No pesticides residues detected		Iringa
Tomatoes	Market	Pesticides residues detected	Two pesticides residues measured	Iringa	Vamidothion	Organophosphorus	0.0619	Heptenophos	Organophosphorus	0.0862
Tomatoes	Market	Pesticides residues detected	Two pesticides residues measured	Iringa	Triadimenol		0.0646	Tetramethrin	Pyrethroid	0.0329
Tomatoes	Market	Pesticides residues detected	One pesticide residue measured	Iringa	Vamidothion	Organophosphorus	0.0377
Tomatoes	Market	Pesticides residues detected	Three pesticides residues measures	Iringa	Endosulfan (Beta )	Organochlorine	0.0585	Pirimiphos - methyl	Organophosphorus	0.0148	Vamidothion	Organophosphorus	0.0149
Tomatoes	Market	Pesticides residues detected	One pesticide residue measured	Iringa	Dimethoate	Organophosphorus	0.0511
Tomatoes	Market	Pesticides residues detected	One pesticide residue measured	Iringa	Vamidothion	Organophosphorus	0.0564	Toxaphene	Organochlorine	0.9753
Tomatoes	Market	No pesticides residues detected		Iringa
Tomatoes	Market	Pesticides residues detected	Two pesticides residues measured	Morogoro	Endosulfan (Beta )	Organochlorine	0.0657	Vamidothion	Organophosphorus	0.0445
Tomatoes	Market	Pesticides residues detected	One pesticide residue measured	Iringa	Profenofos	Organophosphorus	0.3873
Tomatoes	Market	Pesticides residues detected	Two pesticides residues measured	Iringa	Dimethoate	Organophosphorus	0.0482	Triadimenol		0.1919
Tomatoes	Market	Pesticides residues detected	Two pesticides residues measured	Iringa	Endosulfan (Beta )	Organochlorine	0.0726	Profenofos	Organophosphorus	0.0176
Tomatoes	Market	Pesticides residues detected	Two pesticides residues measured	Iringa	Vamidothion	Organophosphorus	0.0689	Trichlorform	Organophosphorus	0.2712
Tomatoes	Market	Pesticides residues detected	One pesticide residue measured	Iringa	Dimethoate	Organophosphorus	0.0386
Tomatoes	Market	Pesticides residues detected	Two pesticides residues measured	Iringa	Profenofos	Organophosphorus	0.132	Oxyfluorfen	Diphenyl Ether	0.0275
Tomatoes	Market	Pesticides residues detected	One pesticide residue measured	Iringa	Triadimenol		0.2079
Tomatoes	Market	Pesticides residues detected	One pesticide residue measured	Iringa	Profenofos	Organophosphorus	0.0348
Tomatoes	Market	No pesticides residues detected		Iringa
Tomatoes	Market	Pesticides residues detected	Two pesticides residues measured	Iringa	Dimethoate	Organophosphorus	0.0208	Profenofos	Organophosphorus	0.073
Tomatoes	Market	Pesticides residues detected	One pesticide residue measured	Iringa	Triadimefon	organic fungicides	0.0376
Tomatoes	Market	Pesticides residues detected	One pesticide residue measured	Iringa	Dimethoate	Organophosphorus	0.0366
Tomatoes	Market	No pesticides residues detected		Iringa
Tomatoes	Market	Pesticides residues detected	One pesticide residue measured	Iringa	Vamidothion	Organophosphorus	0.0488
Night shade	Farm	No pesticides residues detected		Arusha
Sweet paper	Market	Pesticides residues detected	One pesticide residue measured	Iringa	Captafor	Thiophthalimides	0.058
Sweet paper	Market	Pesticides residues detected	Five pesticides residues measured	Iringa	Profenofos	Organophosphorus	0.0766	Pyrethrin	Pyrethroid		Bioallethrin	Pyrethroid		Prallethrin				Nicotine
Sweet paper	Market	Pesticides residues detected	Two pesticides residues measured	Iringa	Dimethoate	Organophosphorus	0.0333	Triadimefon	organic fungicides	0.0266
Sweet paper	Market	No pesticides residues detected		Iringa
Sweet paper	Market	Pesticides residues detected	Five pesticides residues measured	Iringa	Vamidothion	Organophosphorus	0.1063	Chlorpyrifos	Organophosphorus	0.0366	Oxyfluorfen	Diphenyl Ether	0.1697	Cyhalothrin (Gamma)	Pyrethroid	Dermal and respiratory allergen	0.0882	Empethrine
Sweet paper	Market	Pesticides residues detected	One pesticide residue measured	Iringa	Vamidothion	Organophosphorus	0.1409
Sweet paper	Market	Pesticides residues detected	One pesticide residue measured	Iringa	Vamidothion	Organophosphorus	0.0464
Sweet paper	Market	No pesticides residues detected		Iringa
Tomatoes	Market	No pesticides residues detected		Iringa
Sweet paper	Market	Pesticides residues detected	Two pesticides residues measured	Iringa	Monocrotophos	Organophosphorus	0.0226	Triadimenol		0.012
Tomatoes	Market	No pesticides residues detected		Iringa
Onions	Market	No pesticides residues detected		Iringa
Tomatoes	Farm	No pesticides residues detected		Arusha
Onions	Market	Pesticides residues detected	Three pesticides residues measures	Iringa	Theobromine		0.092	Malathion	Organophosphorus	0.0467	Sulfur	Sulfur		Oxyfluorfen	Diphenyl Ether	Dermal and respiratory allergen	0.0196
Onions	Market	Pesticides residues detected	Six pesticdes residues measured	Iringa	Vamidothion	Organophosphorus	0.1513	Chlorpyrifos	Organophosphorus	0.0733	Triadimenol		0.0178	Oxyfluorfen	Diphenyl Ether	Protoporphyrinogen oxidase inhibitor	0.288	Cyhalothrin (Gamma)	Pyrethroid	Dermal and respiratory allergen	0.1641	Cyhalothrine (Lambda)	Pyrethroid	Dermal and respiratory allergen	0.2728
Onions	Market	Pesticides residues detected	One pesticide residue measured	Iringa	Endosulfan (Beta )	Organochlorine	0.0903
Onions	Market	Pesticides residues detected	One pesticide residue measured	Iringa	Nicotine
Onions	Market	No pesticides residues detected		Iringa
Onions	Market	No pesticides residues detected		Iringa
Onions	Market	Pesticides residues detected	One pesticide residue measured	Iringa	Profenofos	Organophosphorus	0.1569
Onions	Market	Pesticides residues detected	One pesticide residue measured	Iringa	Triadimenol		0.0626
Onions	Market	No pesticides residues detected		Iringa
Tomatoes	Farm	No pesticides residues detected		Arusha
Green beans	Farm	No pesticides residues detected		Arusha
Tomatoes	Farm	No pesticides residues detected		Arusha
Tomatoes	Farm	Pesticides residues detected	Three pesticides residues measures	Arusha	Profenofos	Organophosphorus	0.5628	Acephate	Organophosphorus	0.1679	Carbofuran	Carbamates	0.0001
Tomatoes	Farm	Pesticides residues detected		Arusha	Profenofos	Organophosphorus	0.3225
Tomatoes	Farm	Pesticides residues detected	Two pesticides residues measured	Arusha	Acephate	Organophosphorus	0.3924	Profenofos	Organophosphorus	0.2861
Tomatoes	Farm	No pesticides residues detected		Arusha
Onions	Highway	Pesticides residues detected	Three pesticides residues measures	Morogoro	Vamidothion	Organophosphorus	0.0319	Chlorpyrifos	Organophosphorus	0.0883	Sulfur	Sulfur
Onions	Highway	No pesticides residues detected		Morogoro
Night shade	Market	No pesticides residues detected		Arusha
Tomatoes	Highway	Pesticides residues detected	Two pesticides residues measured	Iringa	Chlorpyrifos	Organophosphorus	1.2549	Fenitrothion	Organophosphorus	0.0809
Tomatoes	Highway	No pesticides residues detected		Iringa
Tomatoes	Highway	No pesticides residues detected		Iringa
Tomatoes	Highway	No pesticides residues detected		Iringa
Kale	Market	No pesticides residues detected		Arusha
Sweet paper	Highway	Pesticides residues detected	Two pesticides residues measured	Iringa	Vamidothion	Organophosphorus	0.0354	Prarethrin	Pyrethroid	0.0214
Sweet paper	Highway	Pesticides residues detected	Two pesticides residues measured	Iringa	Oxyfluorfen	Diphenyl Ether	0.1543	Cyhalothrin (Gamma)	Pyrethroid	0.0497
Sweet paper	Highway	Pesticides residues detected	Two pesticides residues measured	Iringa	Oxyfluorfen	Diphenyl Ether	0.0485	Cyhalothrine (Lambda)	Pyrethroid	0.0848
Sweet paper	Highway	No pesticides residues detected		Iringa
Sweet paper	Market	No pesticides residues detected		Arusha
Onions	Highway	No pesticides residues detected		Iringa
Onions	Highway	Pesticides residues detected	One pesticide residue measured	Iringa
Onions	Highway	Pesticides residues detected	One pesticide residue measured	Iringa	Dichorprop	Chlorophenoxy compounds	0.1625
Onions	Highway	No pesticides residues detected		Iringa
Chinese cabbage	Market	No pesticides residues detected		Arusha
Water melon	Market	Pesticides residues detected	One pesticide residue measured	Iringa	Triadimenol		0.0561
Water melon	Market	Pesticides residues detected	Five pesticides residues measured	Iringa	Dimethoate	Organophosphorus	0.0025	Chlorpyrifos	Organophosphorus	0.028	Triadimenol		0.0468	Oxyfluorfen	Diphenyl Ether	Dermal and respiratory allergen	0.0665	Cyhalothrine (Lambda)	Pyrethroid	Dermal and respiratory allergen	0.109
Okra	Market	No pesticides residues detected		Arusha
Sweet paper	Market	Pesticides residues detected	One pesticide residue measured	Morogoro	Bioallethrin	Pyrethroid
Sweet paper	Market	Pesticides residues detected	Two pesticides residues measured	Morogoro	Dimethoate	Organophosphorus	0.0473	Triadimenol		0.0322
Sweet paper	Market	Pesticides residues detected	Two pesticides residues measured	Morogoro	Vamidothion	Organophosphorus	0.0388	Toxaphene	Organochlorine	0.0432
Sweet paper	Market	Pesticides residues detected	One pesticide residue measured	Morogoro	Dimethoate	Organophosphorus	0.0459
Sweet paper	Market	Pesticides residues detected	Three pesticides residues measures	Morogoro	Oxyfluorfen	Diphenyl Ether	0.0252	Cyhalothrine (Lambda)	Pyrethroid	0.1121	Triadimenol		0.1055
Sweet paper	Market	No pesticides residues detected		Morogoro
Sweet paper	Market	Pesticides residues detected	Three pesticides residues measures	Morogoro	Vamidothion	Organophosphorus	0.0473	Trichlorform	Organophosphorus	1.4851	Bendiocarb	Thiophthalimides	0.0183
Sweet paper	Market	No pesticides residues detected		Morogoro
Green beans	Market	No pesticides residues detected		Arusha
Tomatoes	Market	No pesticides residues detected		Morogoro
Tomatoes	Market	Pesticides residues detected	Three pesticides residues measures	Morogoro	Endosulfan (Beta )	Organochlorine	0.0457	Oxyfluorfen	Diphenyl Ether	0.0123	Cyhalothrine (Lambda)	Pyrethroid	0.0949
Tomatoes	Market	No pesticides residues detected		Morogoro
Tomatoes	Market	Pesticides residues detected	One pesticide residue measured	Morogoro	Triadimenol		0.3242
Tomatoes	Market	Pesticides residues detected	Three pesticides residues measures	Morogoro	Acephate	Organophosphorus		Endosulfan (Beta )	Organochlorine		Dimethoate	Organophosphorus
Tomatoes	Market	Pesticides residues detected	One pesticide residue measured	Morogoro	Vamidothion	Organophosphorus	0.0352
Tomatoes	Market	Pesticides residues detected	One pesticide residue measured	Morogoro	Acephate	Organophosphorus	0.0823
Tomatoes	Market	No pesticides residues detected		Morogoro
African egg plant	Market	No pesticides residues detected		Arusha
Onions	Market	No pesticides residues detected		Morogoro
Onions	Market	Pesticides residues detected	Two pesticides residues measured	Morogoro	Endosulfan (Alpha)	Organochlorine	0.1087	Dieldrin	Organochlorine	0.0648
Onions	Market	Pesticides residues detected	Two pesticides residues measured	Morogoro	Dimethoate	Organophosphorus	0.0247	Triadimenol		0.3296
Onions	Market	Pesticides residues detected	One pesticide residue measured	Morogoro	Triadimenol		0.075
Onions	Market	Pesticides residues detected	Two pesticides residues measured	Morogoro	Dieldrin	Organochlorine	0.0368	Sulfur	Sulfur
Onions	Market	Pesticides residues detected		Morogoro	Nicotine
Onions	Market	No pesticides residues detected		Arusha
Water melon	Market	Pesticides residues detected	Three pesticides residues measures	Morogoro	Profenofos	Organophosphorus	0.0282	Carbofuran	Carbamates	0.0181	Triadimefon	organic fungicides	0.1113
Tomatoes	Farm	Pesticides residues detected	Three pesticides residues measures	Arusha	Profenofos	Organophosphorus	1.1334	Fenothiocarb		0.0001	Binopacryl		0.0001
Amaranths	Market	No pesticides residues detected		Arusha
Chinese cabbage	Market	Pesticides residues detected	Two pesticides residues measured	Dar Es Salaam	Empethrine			Theobromine
Okra	Market	Pesticides residues detected	One pesticide residue measured	Dar Es Salaam	Dimethoate	Organophosphorus	0.00184785
Sweet paper	Market	Pesticides residues detected	Two pesticides residues measured	Dar Es Salaam	Vamidothion	Organophosphorus	0.0234671	Endrin aldehyde	Organochlorine	0.0200831
Cabbage	Market	No pesticides residues detected		Arusha
Tomatoes	Market	No pesticides residues detected		Dar Es Salaam
Tomatoes	Farm	Pesticides residues detected	Two pesticides residues measured	Arusha	Pirimiphos - methyl	Organophosphorus	0.9909	Endosulfan (Beta )	Organochlorine	0.9899
Tomatoes	Farm	No pesticides residues detected		Arusha
Saro	Market	No pesticides residues detected		Arusha
Sweet paper	Market	No pesticides residues detected		Dar Es Salaam
Okra	Market	Pesticides residues detected		Dar Es Salaam
Night shade	Market	Pesticides residues detected	One pesticide residue measured	Arusha	Heptenophos	Organophosphorus	0.00035321
Tomatoes	Market	No pesticides residues detected		Dar Es Salaam
Egg plant	Market	Pesticides residues detected	One pesticide residue measured	Arusha	Dieldrin	Organochlorine
Tomatoes	Market	Pesticides residues detected	One pesticide residue measured	Dar Es Salaam	Vamidothion	Organophosphorus	0.0153818
Tomatoes	Market	No pesticides residues detected		Arusha
Chinese cabbage	Market	Pesticides residues detected	Two pesticides residues measured	Arusha	Heptenophos	Organophosphorus	0.02286	Cyhalothrin (Gamma)	Pyrethroid	0.0202199
Tomatoes	Market	Pesticides residues detected	Two pesticides residues measured	Dar Es Salaam	Heptenophos	Organophosphorus
Cucumber	Market	No pesticides residues detected		Arusha
Tomatoes	Market	Pesticides residues detected	One pesticide residue measured	Dar Es Salaam	Endrin aldehyde	Organochlorine	0.00751912
Okra	Market	No pesticides residues detected		Arusha
Sweet paper	Market	No pesticides residues detected		Arusha
Tomatoes	Market	Pesticides residues detected	Four pesticides residues measured	Dar Es Salaam	Carbofuran	Carbamates	0.01165	Pirimiphos - methyl	Organophosphorus	0.0140152	Chlorpyrifos	Organophosphorus	0.100588	Cypermethrin	Pyrethroid	Dermal and respiratory allergen	0.0572
Carrots	Market	No pesticides residues detected		Arusha
Sweet paper	Market	Pesticides residues detected	Six pesticdes residues measured	Morogoro	Vamidothion	Organophosphorus	0.0219	Chlorpyrifos	Organophosphorus	0.0176	Profenofos	Organophosphorus	0.0485	Oxyfluorfen	Diphenyl Ether	Protoporphyrinogen oxidase inhibitor	0.0411	Cyhalothrin (Gamma)	Pyrethroid	Dermal and respiratory allergen	0.1291	Metalaxyl
Sweet paper	Market	Pesticides residues detected	One pesticide residue measured	Morogoro	Vamidothion	Organophosphorus	0.0314
Cucumber	Market	No pesticides residues detected		Arusha
Tomatoes	Market	Pesticides residues detected	Two pesticides residues measured	Kilimanjaro	Profenofos	Organophosphorus	0.0187	Triadimenol		0.0639
Tomatoes	Market	No pesticides residues detected		Morogoro
Tomatoes	Market	Pesticides residues detected	One pesticide residue measured	Morogoro	Dimethoate	Organophosphorus	0.0423
Egg plant	Market	No pesticides residues detected		Arusha
Onions	Market	Pesticides residues detected	One pesticide residue measured	Morogoro	Vamidothion	Organophosphorus	0.0241
Cabbage	Market	Pesticides residues detected	One pesticide residue measured	Arusha	Oxyfluorfen	Diphenyl Ether	0.0125297	Cyhalothrin (Gamma)	Pyrethroid	0.0177364
Sweet paper	Market	Pesticides residues detected	Two pesticides residues measured	Morogoro	Dimethoate	Organophosphorus	0.0424	Profenofos	Organophosphorus	0.0928
Sweet paper	Market	No pesticides residues detected		Morogoro
Sweet paper	Market	Pesticides residues detected	One pesticide residue measured	Morogoro	Toxaphene	Organochlorine	0.1194
Sweet paper	Market	No pesticides residues detected		Morogoro
Sweet paper	Market	No pesticides residues detected		Morogoro
Sweet paper	Market	Pesticides residues detected	One pesticide residue measured	Morogoro	Empethrine	Pyrethroid
Water melon	Market	No pesticides residues detected		Arusha
Tomatoes	Farm	No pesticides residues detected		Kilimanjaro
Onion gallic	Farm	No pesticides residues detected		Kilimanjaro
African egg plant	Farm	No pesticides residues detected		Kilimanjaro
African egg plant	Farm	No pesticides residues detected		Kilimanjaro
Egg plant	Farm	No pesticides residues detected		Kilimanjaro
Tomatoes	Farm	No pesticides residues detected		Arusha
Tomatoes	Market	Pesticides residues detected	Two pesticides residues measured	Arusha	Pirimiphos - methyl	Organophosphorus	0.9798	Endosulfan (Beta )	Organochlorine	0.9789
Carrots	Market	Pesticides residues detected	Two pesticides residues measured	Dar Es Salaam	Vamidothion	Organophosphorus	0.00856881	Dinoseb acetate	Nitrophenolic and Nitrocresolic herbicides	0.249223
Onions	Farm	Pesticides residues detected	One pesticide residue measured	Arusha	Cypermethrin	Pyrethroid	0.0636
Onions	Market	Pesticides residues detected	Five pesticides residues measured	Arusha	Carbofuran	Carbamates	0.0001	Heptenophos	Organophosphorus	0.0836	Endrin aldehyde	Organochlorine	0.0001	Profenofos	Organophosphorus	Cholenesterase inhibitor	0.5005	Triadimefon			0.324
Tomatoes	Farm	No pesticides residues detected		Kilimanjaro
Okra	Farm	No pesticides residues detected		Kilimanjaro
Sweet paper	Farm	No pesticides residues detected		Kilimanjaro
Sweet paper	Farm	No pesticides residues detected		Kilimanjaro
Cucumber	Farm	No pesticides residues detected		Kilimanjaro
Cabbage	Market	No pesticides residues detected		Kilimanjaro
Tomatoes	Market	No pesticides residues detected		Kilimanjaro
Carrots	Market	No pesticides residues detected		Kilimanjaro
Onions	Market	No pesticides residues detected		Kilimanjaro
Sweet paper	Market	No pesticides residues detected		Kilimanjaro
Sweet paper	Market	No pesticides residues detected		Kilimanjaro
Tomatoes	Farm	No pesticides residues detected		Arusha
Onions	Market	Pesticides residues detected	Two pesticides residues measured	Dar Es Salaam	Heptenophos	Organophosphorus	0.00661451	Empethrine		0.153756
Cucumber	Market	No pesticides residues detected		Kilimanjaro
Okra	Market	No pesticides residues detected		Kilimanjaro
Night shade	Market	No pesticides residues detected		Kilimanjaro
Chinese cabbage	Market	No pesticides residues detected		Kilimanjaro
Kale	Market	No pesticides residues detected		Kilimanjaro
Egg plant	Market	No pesticides residues detected		Kilimanjaro
Green beans	Market	No pesticides residues detected		Kilimanjaro
Saro	Market	No pesticides residues detected		Kilimanjaro
Water melon	Market	No pesticides residues detected		Kilimanjaro
Kale	Farm	No pesticides residues detected		Arusha
Sweet paper	Market	Pesticides residues detected	One pesticide residue measured	Arusha	Captain	Organophosphorus	0.0001	Trichlorform	Organophosphorus	0.0001
Sweet paper	Market	No pesticides residues detected		Arusha
Sweet paper	Market	No pesticides residues detected		Dar Es Salaam
Green beans	Market	Pesticides residues detected	Two pesticides residues measured	Dar Es Salaam	Vamidothion	Organophosphorus	0.0146246	Empethrine		0.0192023
Onion gallic	Market	No pesticides residues detected		Kilimanjaro
African egg plant	Market	No pesticides residues detected		Kilimanjaro
Tomatoes	Market	No pesticides residues detected		Kilimanjaro
Kale	Market	No pesticides residues detected		Kilimanjaro
Carrots	Market	No pesticides residues detected		Kilimanjaro
Cucumber	Market	No pesticides residues detected		Kilimanjaro
Chinese cabbage	Market	No pesticides residues detected		Kilimanjaro
Sweet paper	Market	No pesticides residues detected		Kilimanjaro
African egg plant	Market	No pesticides residues detected		Kilimanjaro
Onions	Market	No pesticides residues detected		Kilimanjaro
Cucumber	Market	Pesticides residues detected	One pesticide residue measured	Dar Es Salaam	Malathion	Organophosphorus	0.192098
Cucumber	Farm	Pesticides residues detected	One pesticide residue measured	Arusha	Chlorpyrifos	Organophosphorus	0.0104868
Cucumber	Market	No pesticides residues detected		Dar Es Salaam
Night shade	Market	Pesticides residues detected	Three pesticides residues measures	Dar Es Salaam	Vamidothion	Organophosphorus	0.0601123	Dieldrin	Organochlorine	0.066234	Captafor	Thiophthalimides	0.0661324
Chinese cabbage	Farm	No pesticides residues detected		Arusha
Water melon	Market	No pesticides residues detected		Arusha
Water melon	Market	No pesticides residues detected		Arusha
Egg plant	Market	No pesticides residues detected		Kilimanjaro
Cabbage	Market	No pesticides residues detected		Kilimanjaro
Chinese cabbage	Farm	No pesticides residues detected		Arusha
Night shade	Farm	No pesticides residues detected		Arusha
African egg plant	Farm	No pesticides residues detected		Arusha
Kale	Farm	No pesticides residues detected		Arusha
Onions	Farm	Pesticides residues detected	Two pesticides residues measured	Arusha	Chlorpyrifos	Organophosphorus	0.000947854	Hexaconazole	Conazole	0.00071261
Cucumber	Farm	No pesticides residues detected		Arusha
Chinese cabbage	Farm	No pesticides residues detected		Arusha
Tomatoes	Farm	No pesticides residues detected		Arusha
Onions	Market	Pesticides residues detected	One pesticide residue measured	Dar Es Salaam	Dinoseb acetate	Nitrophenolic and Nitrocresolic herbicides	0.569139
Onions	Highway	Pesticides residues detected	One pesticide residue measured	Kilimanjaro	Profenofos	Organophosphorus	0.0616
